# Supplementary material for: Sourcing the origins of carnelian in early Chinese civilizations
Source: Proc Natl Acad Sci U S A. 2026 Feb 2;123(7):e2524563123. doi: 10.1073/pnas.2524563123 (PMC12913004; doi:10.1073/pnas.2524563123)
Supplement: Supplementary file 2 — Dataset S01 (XLSX) [file pnas.2524563123.sd01.xlsx]

## Sheet: Raman
Raman shift	Sc01	Sc02	Sc03	Sc04	Sc05	Sc06	Sc07	Sc08	Sc09	Sc10	Sc11
18.0677	693.1	696.55	695.675	695.9	696	694.275	696.85	696.975	696.5	697.175	696.375
23.0718	691.85	694.075	693.675	695.05	694.2	694.35	697.15	696.1	696.9	696.225	696.525
28.0733	692.475	694.075	693.575	694.775	694.475	693.175	696.75	697.3	696.55	696.9	696.625
33.0721	692.225	694.5	693.6	693.625	694	693.8	696.225	696.675	695.8	696.55	697.025
38.0682	691.725	694.225	694.625	694.5	693.95	693.375	697.35	696.5	697.125	696.525	696.6
43.0617	692.075	693.95	694.175	694.45	694.45	693.6	697.225	696.55	696.75	696.875	696.575
48.0526	691.95	693.875	694.35	694.35	694.775	693.95	698.4	697.6	697.975	698.3	697.925
53.0408	695.375	694.275	694.7	694.65	696.3	694.575	707.75	706.025	708.35	707.075	709.1
58.0264	703.075	695.75	699.35	697.775	702.975	697.7	751.075	734.825	749.525	746.7	756.325
63.0093	740.6	699.65	721.875	710.625	729.75	713.575	760.75	731.775	751.025	751.825	761.3
67.9896	840.275	710.025	777.575	744.425	806.05	748.025	718.525	706.7	713	714.85	717.95
72.9673	954.175	722.325	841.225	784.875	896.825	786.15	702.225	699.425	700.725	702.275	702.575
77.9424	1024.4	728.525	881.9	812.475	953.8	809.85	698.55	697.475	697.175	697.925	698.225
82.9148	1051.13	729.25	896.725	824.175	974.9	816.7	697	696.675	696.8	697	696.875
87.8846	1056.7	729.725	897.35	824.6	984.2	818.2	696.375	696.275	695.85	696.625	695.85
92.8517	1066.47	727.775	900.475	828.875	985.025	820.55	695.875	696.825	695.95	695.35	696.075
97.8162	1065.6	728.25	902.85	829.6	990.8	821.35	696.25	696.775	695.125	696.575	696.375
102.778	1065.03	729.5	900.5	828.225	987.1	819.85	696.375	696.625	695.85	697.025	696.225
107.737	1062.95	729.775	904.825	829.65	987.6	820.05	696.225	695.9	695.525	696.65	696.05
112.694	1062.32	732.95	909	832.45	993.275	827.05	696.05	696.7	695.55	697.125	696.35
117.648	1077.13	743.575	920.775	843.1	1003.25	837.525	696.75	697.025	695.95	698.5	696.9
122.6	1083.32	771.125	940.625	862.325	1027.35	863.3	697.875	697.95	697	705.1	697.45
127.548	1103.97	803.35	974.725	893.85	1062.38	900.175	703.9	705.175	699.525	733.25	703.625
132.495	1104.07	799.125	990.55	908.5	1073.18	903.425	719.325	720.85	706.3	810.525	718.5
137.438	1093.7	771.375	971.25	888.025	1052.47	874.475	740.875	738.625	712.45	905.025	735.8
142.379	1086.95	759.7	958.5	868.35	1038.13	858.075	754.525	746.45	717.75	967.975	745.975
147.317	1082.3	750.125	946.5	856.325	1029.2	851.325	757.875	747	720.7	987.55	746.75
152.253	1077.7	748.3	940.75	854.35	1025.55	846	760.8	748.925	720.05	992.325	746.625
157.186	1075.78	747.4	941.15	852.9	1021.9	841.775	761.6	749.6	719.45	999.15	749.075
162.117	1076.07	747.375	940.05	851.5	1022.58	842.7	762.325	748.2	718.75	1000.53	750.125
167.045	1080.03	749.875	944.65	855.75	1025.9	843.675	765.85	750.425	721.175	1003.85	752.45
171.97	1080.38	754.5	945.675	858.475	1030.9	847.15	769.825	756.65	723.55	1010.8	754.5
176.893	1087.2	761.525	959.075	863.225	1040.75	854.85	786.75	774.125	733.1	1038.93	768.025
181.813	1090.05	772.375	970.275	874.3	1051.97	861.975	840.325	808.8	754.6	1083.38	797.225
186.731	1096.7	788.925	982.475	888.3	1066.47	868.65	899.1	847.4	773.175	1148.45	824.825
191.646	1103.38	812.825	1000.38	903.3	1084.57	884.825	871.325	839.725	761.425	1155.65	815.675
196.558	1115.25	838.775	1023.97	924.8	1109.22	902.25	820.75	809.1	743.075	1122.32	790.825
201.468	1127.7	869.1	1053.35	957.25	1142.72	922.75	802.825	792.225	733.975	1084.28	775.05
206.375	1139.18	879.075	1069.95	981.175	1170.22	940.325	792.775	778.175	729.225	1069.53	766.325
211.28	1148.43	877.075	1079.5	987.55	1175.68	946	790.125	771.025	727.3	1053.25	762.275
216.182	1139.97	854.65	1071.47	981.525	1167.95	940.95	785.15	769.35	725.6	1052.3	758.95
221.081	1134.82	830.9	1062.18	960.475	1149.47	920.775	786.3	770.9	726.275	1049.9	758.775
225.978	1124.03	805.625	1041.57	939.6	1128.9	903.75	789.1	772.925	727.15	1054.18	759.75
230.872	1116.88	786	1025.93	915.625	1106.28	892.275	797.125	778.825	730.325	1061.47	764.85
235.764	1106.03	768	1002.95	899.75	1086.25	880.575	809.45	789.8	736.325	1073.95	772.175
240.653	1101.55	756.65	992.05	885.7	1073.2	869.25	829.7	803.3	740.775	1091.55	780.05
245.54	1100.25	750	978	877.7	1064.82	863.925	859.875	827.2	750.9	1112.93	793.325
250.424	1096.45	744.9	971.25	873.225	1059.38	859.575	905.35	856	765.15	1142.88	811.475
255.305	1095.47	742.85	969.15	867.175	1060.5	858.275	962.75	890.8	779.6	1181.38	831.05
260.184	1096.93	745.7	971.325	866.6	1061.72	856.85	1023.47	929.075	791.85	1221.35	848.325
265.06	1100.72	748.325	973.55	873.925	1062.2	858.05	1047.07	949.375	800.525	1256.7	859.575
269.934	1098.9	741.85	969.25	866.95	1059.32	856.85	1032.82	952.625	792.625	1267.57	860.35
274.805	1098.68	731.975	957.825	862.825	1049.43	851.525	983.35	929.9	783.025	1262.65	846.7
279.674	1093.22	729.4	955.175	857.375	1048.78	854	925.6	895.1	768.8	1237.45	826.2
284.54	1092.93	726.575	957.975	854.275	1047.88	849.775	881.825	866.475	754.6	1201.95	808.125
289.403	1093.38	725.6	956.625	852.775	1045.1	849.275	847.15	837.675	745.45	1167.7	790.95
294.264	1094.95	725.125	955.75	853.75	1046.93	851.025	825.2	813.375	735.725	1139.25	779.025
299.122	1100.63	725.025	955.9	853.575	1052.5	854.125	812.325	797.4	731.075	1117.18	765.775
303.978	1098.18	724.05	959.45	853.25	1047.72	851.975	800.625	784.675	728.025	1098.68	759.925
308.831	1102.55	722.625	959.7	854	1049.53	850.95	798.275	778.25	725.475	1086.25	759.4
313.682	1098.8	722.975	957.625	854.3	1053.28	855.1	802.225	775.5	727.075	1083.95	756.15
318.53	1105.38	724.1	960.05	855.375	1051.1	853.425	814.25	781.025	728.725	1086.53	759.125
323.376	1100.72	723.2	965.225	855.925	1058.32	854.225	819.825	777.675	728.9	1087.22	760.125
328.219	1107.8	722.85	963.45	853.475	1058.65	855.5	798.725	766.725	723.725	1081.72	751.15
333.059	1106.72	721.225	964.475	854.825	1055.82	858.6	783.425	757.35	720	1067.2	746.65
337.897	1113.18	722.375	964.025	855.7	1061.97	857.2	775.775	750.6	716.875	1062.75	743.575
342.733	1111.85	722.825	963.975	857.9	1064.2	860.575	772.9	747.9	716.7	1058.53	743.825
347.565	1114.78	727.1	968.375	859.125	1067.32	864.475	770.55	746.125	715.4	1058.55	741.675
352.396	1117.72	735.25	975.325	866.45	1078.45	868.65	769.8	745.625	715.6	1061	743.9
357.224	1122.18	741.05	979.4	872.75	1082.55	872.6	767.675	746.05	715.675	1058.15	740.25
362.049	1125.15	734.65	977.7	870.825	1080.93	869.775	768.875	744.675	715.1	1061.2	741.15
366.872	1121.7	729.975	977.65	869.425	1075.6	867.375	768.625	744.95	715.25	1059.63	740.3
371.692	1123.97	727.275	981.125	866.35	1077.8	866.675	768.875	746	714.975	1064.6	741.9
376.51	1125.45	726.575	981.85	865.55	1076.28	866.75	767.075	746.35	715.825	1068.95	741.5
381.325	1126.45	725.15	979.4	866.025	1080.05	868.6	766.1	744.875	714.125	1070.97	741.45
386.137	1127.65	726.025	978.725	866.45	1078.78	868.8	768.325	745.775	715.35	1067.3	741
390.947	1130.4	726.725	984.225	864.8	1077.7	875.675	767.75	745.625	715.675	1067	740.4
395.755	1134.35	730.525	986	867.025	1084.22	879.95	768.225	746.7	716.1	1070.2	740
400.56	1133.97	730.3	985.55	868.025	1085.1	880.9	770.35	748.725	716.7	1078.25	743.575
405.363	1134.75	728.325	987.55	871.875	1087.22	877.675	777.45	756.275	719.975	1087.25	746.75
410.163	1137.93	728.3	991.425	871.55	1090.72	875.275	794.925	766.275	726.975	1092.63	753.425
414.96	1140.15	728.05	992.025	870.925	1091.45	875.15	798.8	767.1	726.275	1098.82	752.75
419.755	1140.93	727.675	994.2	869.95	1088.1	874.075	784.45	761.75	722.2	1094.45	747.95
424.548	1143.85	730.025	998.425	869.975	1090.15	876.15	777.95	755.525	719.375	1097.43	745.325
429.338	1144.13	732.375	999.775	875.55	1098.45	878.35	775.075	753.55	716.575	1096.6	743.85
434.125	1152.55	734.025	1005.6	881.6	1104.38	883.775	774.95	751.3	716.625	1093.53	742.85
438.91	1155.43	741.375	1012.97	886.375	1109.35	886.725	773.875	750.875	716.8	1096.97	745.025
443.692	1164.43	755.125	1027.72	900	1123.03	900.8	775.5	752.075	718.35	1098.07	745.65
448.472	1178.57	786.925	1057.88	922.5	1149.13	920.2	782.425	752.3	720.65	1106.82	750.4
453.25	1208.2	847.25	1114.88	968.975	1200.75	967.35	783.475	753.475	723.425	1112.05	751.725
458.025	1258.8	986.05	1237.55	1077.63	1321.2	1064.32	785.425	754.05	721.3	1108.47	751.45
462.797	1340.9	1164.25	1386.4	1248.13	1510.6	1189.4	781.675	751.4	720.8	1106.82	749.175
467.567	1360.97	1158.07	1400.03	1302.13	1559.63	1188.82	780.675	750.275	719.475	1106.63	747.15
472.335	1294.72	1002.2	1272.1	1174.78	1421.1	1081.03	780.7	751.6	719.1	1106.55	745.75
477.1	1241.65	883.2	1169.05	1049.72	1286.75	999.075	781.05	752.975	718.325	1111.9	749.025
481.862	1211.6	825.35	1108.3	980.625	1213.8	953.725	780.375	754.525	720.025	1116.82	749.15
486.622	1200.47	800.025	1089.35	946.425	1179.15	934.975	786	758.625	720.625	1125.65	751.175
491.379	1195.03	790.425	1085.22	935.025	1168.13	929.075	790.125	765.475	723.775	1132.82	754.025
496.134	1199.38	795.125	1110.97	940.3	1176.85	935.4	802.775	776.4	729.175	1152.15	762.825
500.887	1211.13	803.8	1152.03	956.3	1195.82	947.475	834.125	800.175	739.35	1171.4	777.225
505.637	1211.05	799.925	1156.6	964.85	1200.65	945.75	889.1	851.925	761.125	1229.78	807.2
510.385	1199.25	775.65	1114.3	940.025	1177.22	928.575	1010.83	962.75	805.25	1335.32	871.75
515.13	1189.22	757.875	1076.7	918.25	1155.45	914.675	1301.93	1176.53	896.75	1552.05	996.1
519.872	1184.72	747	1053.28	904.625	1141.28	907.55	1629.8	1356.95	985.35	1767.25	1110.7
524.612	1180.1	741.35	1042.43	897.7	1133.1	900.15	1542.72	1263.43	945.85	1724.9	1069.88
529.35	1173.75	737.425	1034.72	894.3	1131.57	898.225	1227.5	1061.07	856.225	1513.9	951.3
534.085	1176.07	735.375	1028.45	889.075	1124.38	896.05	1020.4	929.45	798.35	1354.9	864.825
538.818	1174.35	733.1	1029.3	888.45	1125.75	894.4	918.225	863.625	765.95	1274.7	820.075
543.548	1170.05	730.875	1028.43	887	1121.68	891.4	864.325	835.675	749.35	1243.2	796.4
548.276	1168.75	731.9	1026.68	885.3	1123.75	893.05	839.125	836.025	744.025	1237.6	789.775
553.001	1167.78	730.25	1023.55	885.525	1116.43	890.15	827.275	861.925	744.475	1278.32	797
557.724	1162.68	729.375	1025.7	882.975	1119.85	887.625	823	888.05	747.225	1325.85	803.05
562.444	1167.7	727.8	1021.53	882.05	1120.28	888.6	817.85	867.6	742.75	1312.68	796.975
567.162	1167.5	728.325	1023.33	883.75	1119.63	889.3	808	822.925	735.05	1248.88	777.25
571.877	1168.75	726.825	1022.2	883.025	1119.63	888.35	797.75	794.25	728.8	1198.5	762.675
576.59	1169.9	728.275	1022.97	883.525	1121.13	889.1	796.25	776.975	723.975	1172.1	755.3
581.301	1172.8	726.7	1022.42	884.175	1128.38	888.3	791.55	767.8	721.85	1156.82	751.425
586.009	1173.88	726.375	1025.05	883.125	1123.78	888.35	790.25	763.25	719.85	1149.82	749.35
590.715	1174.32	726.9	1028.3	883.25	1124.85	888.75	788.475	759.875	718.275	1148.35	746.575
595.418	1180.72	727.025	1031.35	885.675	1121.47	891.6	786.65	757.175	717.55	1148.88	745.95
600.118	1180.5	727	1028.82	886.65	1126.57	893.05	784.875	756.775	717.075	1149.85	743.475
604.817	1181.57	726.8	1028.72	884.575	1125.9	892.725	785.775	754.2	716.475	1141.35	744.025
609.512	1180.45	727.525	1031	885.75	1128.57	889.75	783.175	752.65	715.775	1145.93	743.05
614.206	1182.68	727.15	1029.68	885.175	1125.15	890.075	782.325	750.85	714.95	1142.88	740.125
618.897	1174.7	726.675	1029.1	884.45	1124.57	890.525	779.875	749.825	713.65	1144.63	739.6
623.585	1176.5	725.1	1030.2	887.3	1123.82	892.1	779.2	750.025	713.875	1139.57	740.975
628.271	1178.1	727.3	1030.47	883.825	1125.3	891.75	780.325	749.25	714.4	1143.57	739.55
632.955	1185.7	727.625	1030.15	885.1	1132.57	892.3	780.375	749.525	714.625	1143.97	740.7
637.636	1182.55	726.6	1029.85	886.325	1129.65	893.325	779.65	750.35	714.025	1151.13	741.7
642.315	1185.45	727.275	1033.43	888.425	1134.57	893.775	783.425	748.7	713.6	1149.72	741.05
646.991	1192.13	727	1039.65	887.525	1140.88	895	784.325	750.025	713.45	1157.32	739.725
651.665	1194	728.225	1042.63	890.775	1138.97	896.75	782.075	749.575	715.025	1154.47	739.7
656.336	1202.1	727.5	1043.57	890.1	1142.9	897.425	783.7	749.625	716.05	1155.68	742
661.005	1202.28	727.55	1048.2	893.65	1140.57	897.45	782.025	750.375	714.925	1158.88	742.25
665.672	1201.88	728.45	1049.75	891.375	1144.85	897	785.225	749.35	714.175	1157.5	739.825
670.336	1202.53	727.6	1050	894.1	1148.55	901.025	781.7	750.525	714.025	1161.78	739.6
674.998	1204.65	729.525	1050.88	894.475	1146.47	899.975	782.85	749.025	714.25	1161.6	740.65
679.657	1206.63	730	1056.15	896.95	1148.22	901.375	783.825	748.325	714.225	1162.88	740.7
684.314	1210.75	732.425	1055.07	897.675	1154.75	903.425	781.275	748.875	713.85	1162.78	740.85
688.968	1210.78	734.35	1052.7	899.475	1155.13	904.325	783.05	749.525	713.7	1163.57	739.175
693.62	1211	734.55	1054.57	896.4	1152.5	907.125	782.25	748.875	713.775	1165.8	740.1
698.27	1202.72	734.5	1056.13	898.05	1150.13	907.3	782.175	748.575	712.7	1160.93	738.675
702.917	1197.55	736.225	1055.35	898.3	1144.8	902.15	781.375	747.75	713.25	1159.93	738.65
707.562	1198.3	737.575	1049.32	895.525	1149.45	902.4	780.275	748.075	713.9	1161.78	740.175
712.204	1202.88	737.075	1052.47	892.45	1145.05	900.475	781.7	748.95	712.35	1161.68	739.15
716.844	1197.28	732.825	1049.55	894.15	1144.35	901.25	781.225	748.625	713.075	1168.22	739.15
721.482	1200.03	731.325	1050.3	893	1141.18	900.05	781.1	750.5	713.825	1163.5	738.8
726.117	1196.85	728.975	1049.97	895	1146.18	896.575	782.2	749.175	713.65	1169.82	740.125
730.75	1205.07	729.025	1056.57	897.25	1147.65	899.2	781.9	748.725	712.825	1174.97	739.6
735.38	1209	729.9	1058.18	896.225	1149.2	901.6	784.025	751.4	712.525	1179.22	740.925
740.008	1213.93	729.325	1058.03	896.325	1158.45	900.725	785.775	751.1	713.5	1181.88	740.175
744.633	1214.78	728.875	1065.3	898.45	1157.4	906.275	786.85	754.5	715	1187.18	743.175
749.257	1214.75	729.2	1068.25	900.925	1160.2	905.1	792.05	755.025	715.1	1192.03	745
753.877	1216.82	728.875	1069.7	898.775	1160.95	908.35	792.05	753.575	715.7	1189.72	742.825
758.496	1219.13	728.275	1065.18	902.25	1156.22	904.5	787.65	753.275	713.975	1187.75	741.1
763.112	1215.57	728.7	1070.13	899.2	1160.1	906.025	786.2	751.35	713.15	1185.15	741.4
767.725	1217.35	729.25	1067.82	899.275	1156.13	902.625	783.45	751.45	711.875	1182.53	740.275
772.336	1213.9	730.3	1064.07	900.75	1156.63	902.675	785.225	749.725	712.675	1182.35	738.6
776.945	1211.45	732.025	1063.55	900.55	1158.4	902.425	782.975	751.5	712.25	1180.8	737.35
781.552	1213.78	733	1064.38	899.075	1155.6	902.625	782.025	750.975	711.85	1181.03	739.075
786.156	1213.63	734.95	1067.93	904.375	1158.28	903.6	784.75	749.025	712.425	1183.6	738.425
790.757	1212.15	738.025	1071.78	903.65	1161.97	904.05	785.125	750.1	712.225	1182.88	738.125
795.356	1214.72	741.675	1073.78	907.825	1164.88	904.475	783.925	749.425	711.9	1186.6	739.375
799.953	1212.28	740.225	1073.47	907.775	1168.47	904.025	785.325	750.375	711.85	1191	738.825
804.548	1214.57	740.475	1074.2	911	1167.65	908.425	784.5	751.9	712	1191.5	738.525
809.14	1219.85	740.425	1076.13	910.1	1164.97	907.25	784.85	750.85	711.35	1200.1	739.225
813.73	1216.4	735	1079.07	906.35	1163.82	907.5	787.125	751.075	711.55	1198.1	738.9
818.317	1218.15	734.425	1079.57	908.2	1165.38	907.35	785.8	752	713.575	1197.6	738.25
822.902	1226.35	731.95	1075.97	906.225	1165.95	909.85	786.225	751.8	712.35	1205.18	740.425
827.485	1226.15	731.475	1082.13	907.6	1167.28	906.275	789.675	753.7	713.35	1202.05	740.025
832.065	1227.22	732.65	1082.25	908.15	1172.88	910.825	788.925	754.25	713.2	1211.6	742.325
836.643	1226.97	733.3	1087.15	907.225	1177.7	910.475	792.075	756.175	714.675	1208.93	742.425
841.218	1230.93	734.175	1086.88	911.825	1180.22	912.725	794.45	760	714.85	1214.75	744.275
845.791	1232.35	730.625	1087.25	913.3	1179.18	911.725	802.75	762.05	717.65	1217.32	746.775
850.362	1230.28	731.525	1093.1	909.05	1179.5	910.95	806.075	766.875	718.55	1221.03	747.275
854.931	1236.47	732.4	1090.93	913.7	1179.1	911.775	807.425	768.525	719.025	1218.7	748.675
859.497	1235.03	734.2	1092.47	907.9	1176.72	911.95	810.725	765.925	719.1	1224.43	747.575
864.06	1230.13	732.6	1087.3	908.475	1175.53	912.35	806.5	763.825	718.775	1220.3	746.475
868.622	1228	733.85	1086.72	908.075	1171.65	910.375	797.725	760.4	716.625	1214.55	745.2
873.181	1228.03	731.825	1086.78	908.75	1166.47	911.1	794.025	756.825	715.55	1209.47	744.225
877.737	1223.93	732.7	1083.05	905.925	1168.38	909.575	790.9	756.725	714.15	1208.3	741.775
882.292	1224.05	731.975	1083.75	905.6	1165.22	905.175	791.825	754.5	714.275	1207.85	742.6
886.844	1220.95	733	1083.45	903.825	1163.82	905.125	789.925	754.575	713.625	1206.3	740.6
891.393	1219.88	731.5	1081.75	906.075	1161.32	905.825	789.625	753.4	713.575	1210.47	740.675
895.94	1218.2	730.775	1080.4	904.6	1161.13	905.85	790.775	754.725	713.35	1206.22	740.75
900.485	1228.45	732.6	1086.28	907.025	1165.53	908.65	790.05	756.075	713.675	1211.32	739.425
905.028	1231.72	732.1	1090.2	907.7	1173.05	910.75	791.05	754.275	713.975	1216.82	740.475
909.568	1232.65	733.55	1087.35	912.125	1175.9	910.75	791.025	754.3	712.175	1221.75	741.225
914.106	1243.15	733.825	1098.03	913.25	1178.93	913.775	794.2	755.025	713.225	1226.22	742.25
918.642	1248.85	734.475	1099.18	912.95	1184.53	919.225	792.5	755.325	713.275	1227.65	740.4
923.175	1247.72	732.325	1104.2	917.75	1184.22	917.5	791.2	754.425	712.6	1228.8	740.65
927.706	1255.18	734.25	1103.93	916.5	1186.85	915.7	791.575	755.35	711.725	1226.65	740.2
932.234	1258.4	735.075	1105.93	918.875	1191.28	918.075	793.275	754.6	713.3	1229.53	740.7
936.76	1254.72	733.5	1112.03	918.1	1188	922.45	792.475	757.575	713.45	1228.8	739.925
941.284	1257.38	734.95	1115.5	917.95	1192.72	921.575	793.45	753.975	713.5	1225.93	741.05
945.806	1263.15	735.275	1114.97	920.85	1194.35	919.725	793.45	755.575	712.4	1224	739.85
950.325	1265.63	734.55	1112.78	921.05	1197.03	919.675	792.55	755.975	712.85	1223.45	739.3
954.842	1264.68	733.6	1115.5	922.55	1197.43	922.475	790.3	755.6	712.65	1223	739.725
959.356	1258.53	734.75	1114.25	920.75	1189.32	918.15	791.575	753.275	711.6	1224.57	741.15
963.869	1257.88	734.8	1112.97	920.55	1192.68	919.6	792	756	712.525	1221.68	738.725
968.379	1257.32	734.65	1112.85	916.575	1189.5	917.475	790.5	754.175	713.175	1218.88	740
972.886	1254.65	734.3	1108.82	919.275	1184.6	915.175	790.225	755.125	712.05	1218.6	739.65
977.391	1250.7	734.025	1106.63	916.55	1181.68	917.925	789.875	754.175	712.775	1223.63	740.05
981.894	1251.32	733.65	1109.45	917.5	1186.7	915.2	791.4	753.35	712.225	1221.63	739.7
986.395	1254.75	733.1	1106.82	913.125	1186.43	915.225	791.425	754.525	713.375	1222.07	738.5
990.893	1257.45	732.85	1106.3	915.375	1185.03	915.775	792.45	755.725	711.05	1225	739.425
995.389	1257	734.325	1110.03	917	1188.5	915.825	791.6	755.975	712.325	1230.38	740.95
999.883	1265.5	734.975	1112.88	919.675	1191.57	918.225	793.725	755.65	711.975	1235.22	740.75
1004.37	1266.75	734.475	1112.18	920.2	1192.43	918.175	794.7	756.4	712.05	1244.78	740.45
1008.86	1271.8	734.2	1118.88	923.35	1196.28	919.9	794.75	758.025	711.975	1243.1	741.45
1013.35	1282.28	736.2	1120.5	926.05	1200.35	921.025	794.525	756.35	713.375	1246.57	742.25
1017.83	1287.57	735.95	1121.53	925.025	1201.85	925.975	796.25	758.575	712.75	1255.7	739.925
1022.32	1291.43	736.825	1126.95	927.425	1209.9	925.225	795.075	758.525	712.45	1257.47	742.5
1026.8	1293.28	737.875	1133.13	931.85	1216.85	930.475	798.75	758.65	713.975	1260.15	741.3
1031.27	1301.65	737.2	1135.22	935.15	1217.28	930.725	797.325	759.4	713.25	1257.7	741.95
1035.75	1309.28	737.425	1134.35	932.7	1222.88	932.4	796.65	760.55	712.95	1258.97	741.4
1040.22	1311.93	737.575	1147.75	936.825	1223.97	932.05	796.875	759.925	712.65	1261.03	741.2
1044.69	1320.38	739.45	1144.15	937.475	1223.3	934.275	797.45	758.375	713.15	1262.05	741.875
1049.16	1325.8	740.775	1148.35	936.9	1229.25	933.475	797.375	758.4	712.725	1257.85	743.175
1053.63	1320.6	740.125	1148.03	940.9	1230.95	935	795.025	757.075	713.925	1257.75	741.375
1058.09	1328.78	740.45	1152.97	942.2	1235.93	937.975	796.05	756.625	711.45	1256.35	742.225
1062.55	1333.4	744.25	1156.53	942	1235.18	939.775	797.8	757.2	712.7	1257.68	755.225
1067.01	1333.9	745.325	1159.8	947.05	1238.5	938.75	796.5	757.75	712.6	1260.7	741.2
1071.47	1336.88	744.9	1160.95	948.025	1239.88	940.125	797.3	758.95	713.6	1262.68	741.4
1075.92	1343.55	747.675	1160.75	947.425	1244.65	942.25	798.025	755.725	711.75	1259.3	741.875
1080.38	1346.72	749.95	1164.7	951.8	1250.75	942.625	797.275	758.15	712.525	1268.38	741.975
1084.83	1354.93	750.55	1165.78	956.3	1248.75	941.075	798.55	759.3	713.1	1267.95	741.75
1089.27	1354.85	747.8	1168.1	951.025	1248.72	945.375	799.475	758.2	713.3	1275.65	742.475
1093.72	1354.57	743.575	1164.07	949.9	1248.28	946.15	800.85	760.55	713.85	1278.88	745.3
1098.16	1364.53	742.55	1169.32	950.1	1252.4	946.45	803.375	760.35	714.15	1278.15	743.7
1102.6	1362.95	741.2	1167.1	947.25	1249.7	943.55	801.7	763.4	715.375	1282.32	743.6
1107.04	1367.07	741.3	1170.32	950.55	1247.95	945.65	802.6	763.2	714.075	1284.63	744.825
1111.48	1375.13	741.525	1171.65	951.425	1256.47	947.525	807.4	766.9	715.875	1291.28	746.2
1115.91	1367.8	740.975	1168.32	950.925	1252.68	949.1	811.075	769.225	715.825	1296.57	747.675
1120.35	1381.9	743.7	1172.53	950.85	1254.38	948.3	812.15	770.025	716.35	1298.2	746.75
1124.78	1383.8	742.9	1173.15	951.475	1258.95	947.25	814.025	770.8	715.85	1298.55	747.475
1129.2	1385.32	741.625	1176.45	952.825	1259.45	949.85	814.7	773.15	716.025	1298.57	747.325
1133.63	1395.93	743.025	1174.2	951.55	1260.53	955.475	819.4	774.85	717.025	1307.1	747.65
1138.05	1393.53	742.175	1175.8	953.75	1263.15	949.025	816.5	772.875	716.275	1305.88	747.3
1142.47	1395.45	742.5	1175.8	954.2	1262.65	951.075	811.375	768.375	713.825	1304.93	744.625
1146.89	1393.25	744.675	1177.9	956.5	1266.07	954.6	808.075	765.075	713.875	1302.53	742.95
1151.31	1400.78	745.175	1182.2	952.125	1266.15	959.225	807.325	764.425	712.95	1299	742.3
1155.72	1401.5	747.425	1182.78	953.5	1265.18	957.025	806.825	761	713.15	1296.68	742.65
1160.13	1405.63	746.775	1181.25	959.6	1270.2	960.5	807.15	763.225	713.35	1309.35	742.075
1164.54	1411.43	749.675	1184.55	959	1272.4	964.925	807.25	762.625	712.2	1308.82	743.125
1168.95	1420.57	747.75	1183.63	958.825	1270.4	960.625	807.3	762.175	713.125	1315.43	741.3
1173.35	1423.2	745.075	1187.82	959.975	1271.78	956.95	806.8	762.5	712.6	1304.68	743.175
1177.76	1429.47	747.25	1182.25	958.4	1275	958.3	806.3	764.325	713.925	1315.22	742.325
1182.16	1429.28	745	1185.6	960.1	1272.93	956.65	807.55	763.775	712.3	1320.68	742.7
1186.55	1441.55	744.475	1187.03	958.875	1270.35	958.4	806.1	764.475	712.95	1318.43	741.85
1190.95	1444.28	744.55	1186.43	960.65	1280.72	959.525	807.125	762.95	712.25	1318.88	745.175
1195.34	1451.75	745.425	1192.57	961.125	1283.03	960.4	809.65	764.55	712.9	1324.32	743.9
1199.73	1454.25	745.25	1189.38	961.025	1291.57	961.525	810.3	765.125	714.925	1327.22	744.75
1204.12	1468.05	747.85	1193.05	965.325	1286.78	964	813.175	769.125	715.475	1329.57	749.35
1208.51	1473.07	746.3	1198.82	964.3	1294.97	962.9	815.95	770.475	718.125	1332.18	751.85
1212.9	1483.32	747.875	1197.68	964.825	1298.18	965.625	818.675	773.075	718.525	1336.7	753.35
1217.28	1496.5	748.6	1206.43	967.9	1302.3	970.825	816.825	770.475	716.925	1336.55	751.325
1221.66	1506.22	747.95	1202.93	971.05	1301.28	969.675	814.225	769.85	715.05	1335.75	748.725
1226.04	1518.4	748.8	1208.97	970.95	1307.4	969.35	810.6	767.3	713.9	1328.13	746.5
1230.41	1524.22	749.75	1214.18	973	1312.63	974.575	809.225	766.25	713.525	1326.18	744.3
1234.79	1535.7	751.475	1214.05	976.575	1314.13	974.8	809.025	765.65	713.425	1330.22	744.175
1239.16	1542.75	751.225	1216.55	975.5	1318.57	976.775	808.875	765.25	713.25	1328.28	743.275
1243.53	1551.3	752.025	1220.15	978.75	1323.97	979.4	809.675	766.1	711.925	1330.88	742.375
1247.89	1558.13	752.775	1216.88	978.525	1322.97	979.725	812.2	765.65	713.125	1329.9	743.5
1252.26	1565.25	753.875	1223.03	979.625	1322.3	978.975	809.3	766.075	712.75	1337.18	742.825
1256.62	1576.65	754	1218.18	981.925	1328.47	982.3	812.725	767.275	712.025	1337.57	741.6
1260.98	1586.05	754.325	1221.47	982.4	1327.3	984.275	810.85	766.15	713.75	1333.68	743.3
1265.34	1585.68	754.4	1218.15	984.125	1326.35	980.825	811.95	766.2	712.825	1333.63	742.85
1269.69	1596.8	752.5	1219.82	984.5	1329.4	982.325	814.4	766.6	712.625	1341.03	744.3
1274.05	1598.93	753.6	1220.57	983.575	1328.43	980.175	812.125	766.1	713.675	1343.25	744.375
1278.4	1606.32	754.15	1220.03	983.975	1334.68	978.8	814.975	768.75	713.3	1347.8	744.425
1282.75	1614.68	753.825	1220.9	987.1	1334.45	982.75	814.9	768.025	713.5	1350.25	745.175
1287.09	1620.95	754.325	1220.1	983.975	1331.47	986.725	815.95	767.875	713.125	1353.25	743.7
1291.44	1635.93	755.7	1222.22	982.8	1329.4	983.825	816.875	766.8	712.7	1354.4	745.15
1295.78	1641.78	756.2	1225.78	989.675	1339.97	986.7	817.45	770.9	713.05	1359.8	744.3
1300.12	1653.28	758.225	1231.4	987.05	1339.8	985.15	816.1	768.95	713.125	1365.47	743.625
1304.46	1671.75	759.25	1232.63	991.7	1345.65	989.125	816.525	770.225	713.2	1363.8	743.975
1308.8	1684.38	759.85	1234.28	993.15	1345.63	992.275	817.8	770.9	712.75	1366.3	744.375
1313.13	1696.55	759.35	1239.93	994.55	1353.63	994.05	821.25	771.275	713.775	1373.88	744.6
1317.46	1712.95	760.675	1239.97	995.9	1356.78	996.8	818.575	770.625	712.375	1370.93	744.325
1321.79	1726.3	763.075	1245.53	997.975	1366.3	999.125	820.175	771.975	713.525	1376.2	744.125
1326.12	1742.68	762.225	1249.45	1003.15	1372.4	1000.47	818.975	770.675	712.875	1378.82	746.875
1330.44	1747.9	763.25	1255.95	1002.72	1370.97	1005.33	819.35	770.125	713.875	1381.3	743.95
1334.76	1758.28	763.25	1250.93	1002.5	1376.45	1007.3	820.25	771.175	712.925	1375.8	745.725
1339.09	1775.75	763.05	1255.3	1004.65	1385.82	1006.95	820.75	772.125	712.8	1385.6	743.55
1343.4	1786.18	763.225	1263.6	1005.3	1386.9	1009.78	822.725	772.3	712.925	1387.68	745.625
1347.72	1800.6	761.75	1262.63	1007.2	1391.97	1010.65	822.475	771.45	712.75	1388.6	747.4
1352.03	1809.32	762.15	1261.2	1006.3	1390.47	1013.35	823.6	772.75	713.625	1388.97	746.05
1356.35	1822.15	762.725	1265.57	1009.08	1394.38	1016.42	823.5	772.075	713.65	1386.25	745.9
1360.66	1821.78	762.75	1266.63	1012.6	1395.53	1015.35	822.075	772.225	712.65	1389.03	745.325
1364.96	1823.18	761.525	1269.78	1010.58	1396.6	1018.28	823.725	774.525	712.975	1390.5	747.025
1369.27	1835.5	761.325	1272.88	1014.6	1398.68	1016.95	823.875	773.225	713.225	1396.2	747.025
1373.57	1839.03	762.675	1268.8	1011.7	1401.15	1017.47	825.6	774.3	713.05	1398.72	748.55
1377.87	1835.1	763.25	1277.43	1010.13	1399.57	1019.83	824.375	773.95	713.6	1399.95	745.7
1382.17	1836.15	761.775	1278.43	1007.5	1396.28	1020.03	825.25	772.75	713.55	1408.28	747.1
1386.47	1832.9	761.725	1281.05	1013.35	1403.8	1020.65	828.075	775.275	713.575	1413.5	745.575
1390.76	1831.13	761.975	1279.13	1009.88	1399.05	1017.8	827.425	776.225	714.025	1419.07	746.4
1395.05	1823.38	761.175	1283.45	1012.25	1395.03	1014.33	828.65	776.275	713.35	1414.38	747.2
1399.34	1824.47	763	1280.32	1016.65	1395.22	1017.53	827.825	778.4	714.725	1416.63	746.2
1403.63	1823.47	762.125	1290.4	1015.3	1403.72	1017.17	830.425	775.95	713.325	1429.8	747.6
1407.92	1814.43	763.575	1289.7	1012.65	1401.13	1017.38	831.525	776.75	713.225	1428.32	746.15
1412.2	1814.65	765.225	1293.38	1015.88	1403.82	1017.6	831.85	778.25	714.15	1436.25	746.45
1416.48	1811.13	763.35	1294.93	1017.6	1399.22	1017.97	829.75	776.5	713.025	1441.82	747.375
1420.76	1811.95	763.8	1294.32	1018.25	1400.78	1016.97	829.925	776.35	713.575	1442.93	746.45
1425.04	1804.25	762.775	1293.53	1015.4	1396.05	1015.47	835.25	778.275	712.65	1446.75	746.95
1429.31	1798.85	762.2	1297.25	1013.5	1397.25	1016.25	831.525	779	712.95	1444.3	747.5
1433.59	1800.75	761.8	1300.5	1018.85	1396.28	1019.67	830.65	777.575	711.875	1449.65	745.85
1437.86	1800.35	763.375	1298.88	1016	1396.38	1014.13	833.625	777.525	712.55	1447.35	746.9
1442.12	1792.53	763.975	1305.43	1017.47	1393.95	1019.1	830.125	778.025	712.975	1450.03	745.975
1446.39	1795.47	762.875	1301.7	1019.22	1396.75	1020.53	832.25	777.8	713.325	1447.65	746.225
1450.66	1795.95	762.825	1307.8	1017.25	1394.88	1016.2	831.175	778.425	712.8	1448.72	745.9
1454.92	1795	763.025	1311.57	1018.75	1390.78	1022.6	830	777.725	713.175	1451.72	747.2
1459.18	1792	764.4	1312.55	1017.4	1395.88	1019.3	830.825	778.4	712.975	1450.5	746.35
1463.43	1793.7	762.875	1312.78	1017.3	1397.7	1016.72	830.875	779.225	712.75	1454.85	746.3
1467.69	1794.9	763	1315.7	1020.83	1396.1	1018.08	831.325	778.925	713.575	1452.9	747.35
1471.94	1792.95	761.05	1318.05	1021.08	1397.28	1019.08	833.15	778.225	713.175	1456.63	746.475
1476.19	1792.55	762.05	1322.5	1019	1397.88	1022.33	831.825	778.175	713.6	1456.8	745.95
1480.44	1801.07	762.675	1320.53	1020.15	1395.63	1022.2	831.925	778.125	714.1	1456.2	748.4
1484.69	1800.65	762.275	1322.78	1023.7	1401.93	1021.9	833.05	777.95	713.25	1456	748.325
1488.94	1798.32	762.65	1325	1020.47	1400	1022.53	833.15	778.1	712.925	1464.38	748.5
1493.18	1804.82	761.625	1328.13	1020.53	1399.18	1023.67	831.95	777.3	713.9	1460.28	749.675
1497.42	1803.22	762.35	1334.18	1024.7	1401.8	1022.2	832.875	780.375	713.8	1464.4	747.575
1501.66	1812.95	762.125	1332.53	1022.33	1399.7	1026.85	831.775	779.775	713.725	1460.6	748.325
1505.89	1814.53	762.175	1328.6	1023.3	1399.97	1024.32	831.875	778.6	713.5	1464.5	748.375
1510.13	1819.15	761.175	1337.05	1025.28	1404.07	1029.5	833.5	778.5	712.95	1460.15	748.1
1514.36	1825	763.2	1334.18	1023.05	1406.1	1028.4	831.45	779.95	713.275	1467.32	746.45
1518.59	1826.57	762.65	1337	1027.13	1409.4	1025.97	832.05	779.475	713.375	1468.05	747.7
1522.82	1832.15	765.5	1341.88	1026.75	1411.47	1030.22	830.25	778.8	712.9	1470.43	748.525
1527.04	1835.03	765.05	1336.32	1028.5	1411.2	1030.18	832.15	777.675	711.775	1467.43	747.4
1531.27	1844.72	763.125	1343.45	1026.53	1410.35	1034.6	831.5	778.75	713.225	1478.3	745.525
1535.49	1846.82	764.1	1342.6	1027	1415.57	1032.7	833.075	780.05	713.7	1477.88	746.45
1539.71	1859.15	763.85	1345.55	1029.3	1413.97	1035.13	831.05	778.725	712.8	1475.45	747.025
1543.92	1857.85	764.525	1343.78	1030.25	1408.13	1035.93	831.8	778.925	713.15	1475.7	745.65
1548.14	1862.15	763.475	1348.7	1034.4	1415.57	1041.95	833.325	778.075	714.175	1477.88	747.875
1552.35	1870.9	765.55	1346.03	1034.65	1412.93	1037.63	832.425	780.65	713.175	1483.18	747.875
1556.56	1879.25	767.725	1348.47	1034.82	1422.53	1039.43	832.55	779.175	712.925	1484.13	747.225
1560.77	1882.4	765.35	1346.43	1031.57	1423.8	1038.75	834.1	779.6	712.825	1481.22	747.075
1564.98	1881.88	766.75	1346.97	1034.53	1417.6	1039.28	835.675	780.55	712.75	1482.97	746.5
1569.18	1888.28	766.875	1348.18	1034.45	1418.75	1038.28	832.7	778.5	712.875	1485.7	747.825
1573.38	1892.88	766.5	1349.82	1035.32	1420.63	1044.35	833.15	780.025	712.9	1493.45	746.975
1577.58	1894.82	765.5	1353.22	1033.65	1425.93	1046.43	835.05	781.625	713.35	1491.15	747.675
1581.78	1896.55	768.95	1354.6	1035.45	1422.22	1043.78	834.925	779.9	713.05	1492.22	748.65
1585.98	1898.8	768.325	1353.1	1031.95	1423.5	1044.65	835.6	782.45	713.1	1493.07	747.125
1590.17	1909.53	768.375	1352.07	1034.25	1421.05	1047.53	836.225	780	714.1	1490.75	747.375
1594.36	1907.97	768.5	1355.32	1037.18	1426.4	1049.35	833.575	779.825	713.45	1499.28	749.075
1598.55	1906.78	768.525	1357.82	1036.1	1425.05	1050.95	835.85	781.6	712.475	1498.2	746.625
1602.74	1901.72	768.675	1358.22	1037.55	1427.38	1050	837.3	780.8	713.775	1496.53	748.625
1606.93	1902.65	767.7	1359.32	1039.3	1425.07	1049.6	835.125	782.6	713.775	1506.18	748.1
1611.11	1894.3	768.725	1361.32	1037.1	1424.15	1051.75	835.925	780.2	714.375	1500.45	748.15
1615.29	1890	768.925	1369.97	1037.57	1424.07	1049.6	836.45	782.325	713.6	1505.6	747.1
1619.47	1881.43	769.025	1365.55	1037.43	1415.57	1047.5	837.75	780.9	713.85	1497.25	749.2
1623.65	1868.9	768.675	1365.03	1036.25	1415.38	1046	835.625	780.925	713.275	1502.15	748.55
1627.82	1850.32	766.875	1369.68	1037.6	1413.85	1044.47	838.125	780.875	713.375	1497.85	748.425
1632	1840.32	767.5	1369.22	1034.22	1401.68	1041.9	836.95	782.125	713.65	1502.75	748.275
1636.17	1824.3	765.375	1376	1032.38	1400.57	1039.78	839.7	782.95	712.825	1497.68	749.2
1640.34	1804.65	764.425	1371	1030.6	1390.75	1039.3	839.325	782.2	713.575	1503.95	748.575
1644.5	1791.63	765.075	1380.4	1029.13	1392.65	1037	841.025	782.625	713.175	1502.22	747.725
1648.67	1779.3	763.2	1374.07	1030.45	1387	1037.8	835.65	781.125	713.1	1503.93	747.975
1652.83	1761.6	765.225	1383.22	1028.63	1378.1	1036.63	842.05	782.45	713.95	1505.38	749.7
1656.99	1740.63	763.2	1376	1027.72	1373.82	1030.78	838.05	782.1	713.35	1507.18	750.25
1661.15	1740.22	764.7	1379.9	1029.7	1375	1034.1	838	782.425	714.725	1506.75	749.425
1665.31	1724.75	763.2	1384.28	1027.65	1365.4	1034.18	839.325	782.1	713.475	1502.43	748
1669.46	1708.97	761.075	1383.93	1028.35	1364.38	1031.32	839.35	782.55	713.35	1509.5	748.975
1673.61	1704.55	763.9	1383.13	1023.83	1360.6	1034.35	837.875	780.025	714.05	1507.85	749.9
1677.76	1698.38	761.85	1382.7	1024.03	1355.7	1032.75	837.85	783.6	713.925	1513.32	749.15
1681.91	1692.55	760.675	1384.82	1022	1353.85	1030.47	837.125	780.225	714.275	1510.1	748.525
1686.06	1675.7	762.15	1383.85	1023.1	1344.63	1029.63	837.875	782.275	713.825	1503.57	749.125
1690.2	1676.63	759.425	1387.2	1021.72	1348.43	1035.43	834.475	781.3	713.475	1510.07	747.35
1694.34	1671.57	760.7	1385.95	1021.78	1350.65	1031.43	834.675	778.775	713.35	1509.13	749.175
1698.48	1668.1	761.45	1387.65	1025.88	1351	1037.4	834.975	780.025	714.175	1514.4	748.725
1702.62	1668.55	759.575	1388.3	1023.13	1341.9	1032.3	833.75	778.7	713.225	1511.6	747.55
1706.76	1660.93	761.65	1394.53	1022.72	1343.65	1032.4	835.65	781.45	712.9	1513.88	748.35
1710.89	1664.6	759.8	1388.9	1023.38	1343.03	1036.2	833.925	778.775	713.825	1510.95	748.65
1715.02	1663.28	761.125	1395.75	1024.1	1343.9	1035.32	834.175	780.35	712.875	1510.43	749.25
1719.15	1651.7	761.25	1396.82	1027.55	1341.55	1034.5	834.025	779.05	714.2	1512.82	748.25
1723.28	1659.47	760.15	1402.15	1023.47	1342.6	1037.88	833.55	778.05	712.75	1510.95	748.675
1727.4	1661.53	761.175	1406.22	1027.35	1342.8	1038.75	834.875	778.55	713.8	1507.18	748.725
1731.53	1661.38	761.85	1401.6	1025.57	1347.45	1038.85	835	777.825	713.45	1513.18	747.2
1735.65	1661.95	761.3	1402.05	1025.3	1341.82	1036	834.075	777.75	713.175	1506.53	747.6
1739.77	1667.9	761.575	1405.05	1024	1338.47	1039.15	829.75	778	712.6	1506.32	747.9
1743.88	1669.47	761.125	1409.97	1027.97	1346.57	1039.97	832.55	776.675	712.2	1507.75	748.775
1748	1660.2	759.75	1405.88	1027.9	1343.35	1037.2	833.75	778.5	712.275	1513.72	746.025
1752.11	1669.22	761.375	1412.47	1027.18	1346.38	1039.9	831.2	779.075	712.925	1502.9	747.55
1756.22	1665.43	759.8	1412.35	1031.4	1341.22	1039.55	831.7	777.2	713.95	1507.72	747.25
1760.33	1670.4	760.4	1415.4	1026.63	1338.7	1039.85	832.025	778.175	713.25	1511.38	745.8
1764.44	1670.07	761.375	1418.97	1026.9	1343.78	1038.9	833.95	778.2	714.025	1511.8	746
1768.54	1667	761.7	1424.63	1026.57	1343.4	1039.97	831.55	777.45	713.675	1512.72	747
1772.65	1665.47	760.7	1418.13	1029.53	1338.45	1039.75	831.025	777.475	713.5	1511.85	746.55
1776.75	1670.4	761.125	1416.07	1028.72	1342.15	1040.78	834.15	777.525	713.65	1511.25	745
1780.85	1670.07	760.05	1418.43	1027.38	1341.65	1040.9	831.525	775.3	713.775	1516.2	746.6
1784.94	1668.72	760.125	1421.6	1024.43	1339.1	1040.25	834.1	777.425	713.2	1521.15	746.9
1789.04	1665.78	761.1	1422.88	1028.47	1334.15	1041.18	833.15	776.625	713.375	1524.22	747.8
1793.13	1665.05	761.6	1418.22	1026.72	1334.93	1038.6	836.125	777.925	713.775	1522.15	748.025
1797.22	1664	760.65	1414.5	1026.7	1333.75	1040.07	832.9	778.575	712.225	1526.6	747.45
1801.31	1664.03	759.775	1418.13	1026.72	1334.38	1038.68	834.2	777.125	713.325	1528.38	746.975
1805.4	1664.93	761.7	1417.22	1024.8	1329.57	1035.65	835.675	777.35	714.45	1530.63	747.175
1809.48	1661.4	762.575	1417.2	1025.7	1330.38	1040.47	833.775	778.8	713.35	1533.88	747.625
1813.56	1663	760.15	1418.2	1027.13	1325.28	1036.82	833.725	779.65	712.975	1532.43	747.25
1817.64	1663.03	759.925	1416.1	1019.65	1327.9	1039.82	837.125	778.725	713.225	1532.97	747.125
1821.72	1666.9	759.625	1420.35	1024.03	1328.95	1037.8	836.8	781.175	714.2	1534.95	747.45
1825.8	1662.85	760.975	1414.6	1022.53	1327.53	1036.8	833.775	778.725	713.675	1537.5	747.875
1829.87	1665.5	761.125	1420.05	1023.92	1320.68	1040.43	833.975	778.075	714.075	1540.3	747.475
1833.95	1659.88	761.05	1417.6	1025.63	1326.38	1036	835.925	779.625	714	1542.03	747.125
1838.02	1669.9	760.075	1422.25	1020.75	1325.95	1039.05	836.325	778.125	713.675	1539.1	747.4
1842.08	1668.47	761.075	1420.78	1022.92	1318.95	1039.75	834.9	778.375	713.075	1541.32	747.6
1846.15	1670.4	759.65	1417.82	1021.13	1321.45	1040.72	833.125	777.8	713.475	1537.1	746.7
1850.22	1669.4	761.5	1420.95	1021.03	1323.7	1040.7	835.7	776.35	712.85	1536.2	747.05
1854.28	1668.32	760.3	1418.3	1023.9	1325.45	1040.15	834.525	778.775	712.825	1532.55	748.35
1858.34	1673.25	760.125	1420.53	1025.43	1323.45	1042.07	835.225	777.8	713.05	1533.88	746.725
1862.4	1674.88	759.8	1424.8	1023.22	1324.45	1042.13	835.525	778.25	712.5	1535.25	746.85
1866.45	1681.63	759.45	1429.8	1024.07	1322.72	1040.47	834.875	777.575	713.2	1534.45	747.725
1870.51	1683.88	758.725	1428.13	1024.13	1324	1042.4	833.225	776.95	713.025	1529.22	746.25
1874.56	1678.55	760.35	1424.78	1023.45	1322.47	1043.47	833.25	776.275	712.475	1538.18	746.85
1878.61	1682.82	759.825	1434.32	1024.7	1320.22	1045.43	831.475	776.6	713.225	1532.3	747.675
1882.66	1689	762.525	1432.43	1024.2	1317.3	1044.8	833.825	777.75	713.25	1533.22	748.075
1886.7	1690.85	761.25	1429.07	1026.25	1324.32	1041.63	832.775	777.3	713.55	1532.15	746.45
1890.75	1688.22	761.65	1429.38	1026.55	1323.2	1046.4	833.275	778.2	713.75	1537.8	746.925
1894.79	1693.9	760.45	1430.95	1022.7	1326.68	1048.22	835.05	777	713.525	1534.72	746.375
1898.83	1685.78	759.275	1437.1	1026.55	1325.93	1039.25	834.625	776.875	713.225	1534.75	746.9
1902.87	1692.7	760.65	1431.35	1024.38	1318.1	1043.05	834.025	776.05	712.975	1539.6	746.475
1906.91	1685.93	760.5	1432.07	1025.25	1317.6	1042.63	832.075	777.1	713.775	1538.55	745.65
1910.94	1684.75	761.55	1434.6	1023.75	1316.72	1042.35	835.7	777.4	713.625	1539.68	746.9
1914.97	1688.5	760.175	1426.85	1025.97	1318.38	1042.95	835.55	777.5	713.55	1543.72	747
1919	1686.8	759.6	1431.45	1021.85	1317.63	1042.28	837.475	778.675	714.675	1541.75	748.4
1923.03	1689.88	761.025	1430.75	1024.38	1313	1042	837.4	777.475	714.825	1543.9	748.95
1927.06	1688.18	760.15	1426.5	1022.35	1308.5	1042.3	835.175	776.675	713.05	1540.28	747.95
1931.08	1685.25	760.9	1431.75	1021.9	1306.43	1042.65	835.825	776.075	713.65	1550.7	748.175
1935.11	1688.82	760.275	1426.25	1020.7	1306.13	1039	835.925	777.8	713.775	1543.45	746.725
1939.13	1677.82	760.6	1428.22	1025.8	1306.6	1042.13	835.7	778.1	713.45	1546.6	747.25
1943.14	1685.13	759.8	1431.15	1021.97	1304.05	1041.8	836.9	778.625	712.525	1548.57	745.95
1947.16	1683.3	760.55	1429.4	1019.5	1306.25	1044.22	833.925	777.375	713.625	1546.6	746.475
1951.18	1690.72	759.175	1430.68	1022.4	1307.82	1045.9	834.6	778.125	713.25	1545.72	748.175
1955.19	1688.47	760.325	1429.55	1017.78	1304.07	1042.97	836.675	777.1	713.175	1547.43	747.125
1959.2	1687.1	760.7	1430.4	1022.88	1303.22	1044.45	836.5	778.275	713.725	1547.1	746.825
1963.21	1693.32	758.825	1433.7	1018.6	1299.15	1045.07	834.425	779.325	713.775	1549.47	747.075
1967.21	1694.82	761.725	1438.8	1022.83	1303.82	1043.22	834.275	776.925	713.975	1551.5	747.4
1971.22	1700.43	760.175	1433.78	1017.65	1304.63	1044.2	834.675	778.475	713.475	1543.43	747.975
1975.22	1698.35	760.125	1435.78	1020.95	1303.43	1045.28	835.1	778.2	714.1	1546.05	747.875
1979.22	1699.38	762.125	1439.15	1019.67	1304.5	1046.2	834.75	777.55	712.95	1546.45	746.7
1983.22	1702.1	761.1	1440.72	1021.2	1301.22	1047.1	835.825	776.95	712.525	1541.93	747.175
1987.22	1700.45	759.75	1440.88	1024.65	1299.97	1050.75	833.925	778.35	713.325	1549.82	746.4
1991.21	1704.6	760.625	1439.32	1019.85	1306.35	1052.22	834.4	776.4	713.3	1545.78	746.4
1995.21	1712.95	760.75	1444.2	1022.65	1305.75	1050.72	835.275	779.025	713.675	1551.65	746.85
1999.2	1708.6	760.625	1447.13	1021.65	1307.97	1050.65	835.25	778.45	713.1	1551.18	746.875
2003.19	1709.28	760.875	1442.9	1026.18	1308.18	1050.4	835.3	776.275	713.15	1546	747.125
2007.17	1714.82	761.125	1442.07	1024.18	1301.03	1048.28	835.35	776.025	713.2	1545.28	747.5
2011.16	1719.6	762.55	1449.63	1024.82	1306.35	1053.43	834.925	776.925	712.8	1550.2	746.85
2015.14	1714.43	760	1444.47	1018.97	1302.03	1051.65	833.85	777.8	713.9	1553.43	746.5
2019.12	1720.78	760.175	1448.5	1023.22	1308.9	1051.88	835.275	776.45	714.075	1556.43	747.7
2023.1	1721.57	759.75	1453.07	1023.85	1303.7	1051.75	835.35	777.1	713.775	1556.55	747.85
2027.08	1722.2	760.625	1451.65	1024.8	1299.95	1052.5	836.325	778.5	714.1	1556.75	746.425
2031.05	1723.65	759.6	1446.9	1022.05	1303.9	1054.05	835.55	777.025	714.175	1556.32	744.25
2035.03	1726	761.425	1446.18	1024.4	1303.15	1051.8	835.7	776.7	713.35	1562.6	747.1
2039	1727.6	759.6	1448.88	1024.9	1299.18	1051.9	836.35	780.55	713.5	1565.72	747.625
2042.97	1724.43	759.425	1458.95	1023.13	1297.8	1051.1	834.85	776.075	714.35	1566.68	747.7
2046.94	1728.88	760.45	1454.32	1021.28	1298.15	1052.8	837.625	779.05	714.25	1563.97	747.625
2050.9	1728	760.575	1455.07	1018.58	1298.4	1054.57	836.625	779.25	714.1	1569.32	747.6
2054.86	1729.85	760.225	1453.13	1021	1291.45	1054.97	835.975	778.3	714	1574.25	747.825
2058.83	1725.45	759.875	1459.4	1022.03	1295.93	1056.05	838.35	779.475	714.4	1572.22	747.8
2062.79	1737	759.825	1457.43	1025.55	1295.07	1055.03	836	777.7	713.15	1568.25	746.725
2066.74	1735.38	761.1	1453.9	1025.1	1296	1054.05	837.525	777.1	713.55	1564.13	748.45
2070.7	1725.97	760.325	1452.32	1021.85	1292.95	1057.78	837.4	777.675	714.3	1568.82	748.075
2074.65	1736.55	759.425	1454.88	1021.22	1296.03	1058.53	840.525	778.275	715.1	1574.72	747.375
2078.61	1731.22	760.5	1462.38	1021.33	1296.13	1056.75	836.7	778.25	714.075	1571.07	747.975
2082.56	1733.55	762.875	1459.55	1025.95	1294.18	1057.43	836.175	778.2	715.15	1569.38	747.1
2086.5	1740.93	760.7	1461.07	1027.7	1298.85	1058.43	835.625	778.325	713.85	1569.18	748.425
2090.45	1743.28	759.85	1465.05	1024.25	1296.3	1057.6	838	777.875	715.2	1570.43	747.475
2094.39	1746.68	760.175	1465.4	1023.92	1294.8	1059.05	837.275	776.525	714.55	1569.78	748.075
2098.34	1747.97	759.2	1462.65	1024.3	1294.43	1059.75	837.425	777.975	713.15	1567.68	749.25
2102.28	1744.4	759.3	1467.57	1022.17	1295.57	1055.47	835.75	779.25	714.85	1573.8	749.05
2106.22	1744.07	759.925	1467.72	1022.13	1293.15	1058.25	837.3	779.2	714.1	1573.03	747.325
2110.15	1747.88	762.15	1466.93	1023.38	1294.4	1060	840.275	778.9	714.85	1573.68	747.675
2114.09	1753.05	760.125	1468.38	1024.88	1289.35	1060.9	838.525	777.95	713.7	1577.63	748.15
2118.02	1747.68	758.95	1470.15	1022.9	1295	1061.47	839.35	779.275	714.375	1578.43	746.875
2121.95	1742.63	760.7	1469.18	1019.88	1288.9	1057.05	841.175	778.3	714.35	1582.38	747.6
2125.88	1738.68	759.225	1466.03	1018.5	1288.3	1056.72	838.9	778.675	714.475	1589.05	748.6
2129.81	1741.53	759.7	1463.57	1017.78	1289.03	1062.57	839.85	778.875	714.575	1583.9	746.65
2133.73	1738.18	758.5	1462.13	1019.78	1284.47	1061.3	839.625	779.425	714.575	1588.45	750.45
2137.66	1740.93	759.375	1464.28	1016.97	1284.57	1057.72	838.275	778.8	714.775	1584.47	750.775
2141.58	1741.6	758.95	1463	1020.63	1279.75	1055.68	840.25	778.85	714.775	1584.97	748.675
2145.5	1734.8	758.2	1458.55	1019.55	1277.32	1051.63	841	779.125	715.2	1589.3	749.1
2149.41	1733.68	757.175	1464.13	1016.35	1276.45	1057.57	840.725	780.35	715.125	1593.38	749.7
2153.33	1729.45	758.725	1460.45	1017.45	1275.03	1054.95	841.5	778.4	715.525	1591.35	749.5
2157.24	1730.85	758.725	1458.28	1014.72	1268.1	1052.72	840.425	778.625	715.675	1597.85	749.35
2161.15	1732.68	758.55	1455.82	1014.3	1271.3	1054.88	841.2	779.425	714.3	1597.47	748.25
2165.06	1730.05	757.35	1458.57	1014.53	1270.1	1054.6	837.775	779.05	715.025	1594.3	749.575
2168.97	1730.78	757.75	1458	1016.67	1266.95	1056.05	840.45	778.125	715.425	1590.85	747.975
2172.88	1726.8	755.525	1456.55	1010	1264	1054.05	841.3	777.175	714.725	1593.97	749.475
2176.78	1730.38	757.15	1452.6	1010.85	1268.28	1056.03	842.125	778.475	714.8	1592.63	748.325
2180.68	1728.57	755.95	1455.57	1011.22	1263.18	1054.25	841.35	777.875	715.575	1591.35	748.675
2184.58	1729.75	756.925	1450.55	1009.47	1257.6	1056.6	839.75	777.95	715.15	1592.32	751.025
2188.48	1728.32	757.3	1451.07	1009.33	1258	1052.4	838.275	777.95	715.5	1590.25	750.4
2192.38	1729.2	757.35	1450.78	1011.67	1259.13	1053.65	838.6	778.35	715.275	1586.15	747.4
2196.27	1721.57	755.775	1450.65	1013.1	1258.1	1055.72	838.75	776.9	714.775	1582.43	747.55
2200.17	1724.1	757.2	1452.57	1007.83	1255.25	1053.2	840.675	779.375	714.15	1581.85	749.075
2204.06	1723.57	756.175	1451.65	1008.83	1256.65	1054.25	838.05	776.975	715.225	1579.3	747.925
2207.95	1727.2	756.725	1451.5	1006.72	1256.85	1054.13	834.7	775.575	713.85	1572.43	748.525
2211.83	1732.75	755.8	1452.95	1005.45	1256.18	1052.8	837.775	776.375	714.75	1571.88	747.25
2215.72	1732.68	757.225	1455.43	1006.67	1257.1	1050.63	835.15	777.725	715.125	1574.6	747.825
2219.6	1733.4	757.825	1454.47	1009.97	1254.93	1055.2	836.85	776.9	714.55	1573.47	748.175
2223.48	1731.93	754.175	1455.97	1008.9	1255.4	1054.75	838.1	777.35	715.5	1576.8	747.675
2227.36	1737.3	753.65	1459.55	1010.28	1251.97	1056.1	836.65	775.65	714.8	1578.95	747.075
2231.24	1732.32	755.475	1461.2	1010.88	1257.55	1058.72	838.925	776.25	714.375	1578.9	747.925
2235.12	1735.45	754.975	1457.53	1008.53	1249.2	1057.9	839.325	775.7	715.175	1578.88	748.225
2238.99	1738.2	755.65	1462.63	1006.88	1250.13	1056.03	839.4	776.15	714.525	1578.97	748.15
2242.86	1735.28	753.675	1458.97	1008.9	1247.53	1053.55	836.5	774.85	714.475	1581.75	748
2246.73	1733.65	755.475	1456.63	1004.75	1245.22	1055.25	836.45	775.325	715.4	1576.82	747.7
2250.6	1728.13	755.05	1455.18	1004.9	1247.9	1051.22	838.05	777.525	715.675	1582.07	748.35
2254.47	1726.18	754.5	1450.75	1003.65	1241.45	1051.65	838.475	778.25	715.05	1580.43	746.3
2258.33	1720.3	755.025	1454.65	1000.28	1241.45	1053	838	775.85	715.5	1586.55	748.325
2262.2	1717.53	755.475	1446.9	1001.53	1237.53	1050.82	836.725	775.825	715.25	1581.6	749.175
2266.06	1716.1	754.475	1445.5	1000.9	1237.07	1050.55	839.05	777.625	714.8	1588	748.025
2269.92	1716.47	753.525	1442.3	999.675	1231.65	1049.7	838.55	776.725	715.175	1587.43	749.775
2273.77	1704.25	754.675	1440.93	998.975	1224.4	1052.72	838.725	776.175	715.2	1586.38	748.325
2277.63	1697.8	753.45	1441.35	993.1	1224.6	1043.72	839.975	776.475	715.95	1588.97	748.7
2281.48	1702.05	752.55	1440.13	992.175	1222.07	1049.05	836.875	776.825	715.375	1585.68	747.7
2285.33	1699.18	751.6	1429.95	992.075	1216.43	1043.75	836.625	776.05	714.85	1583.8	746.75
2289.18	1695.07	752.425	1436.07	990.65	1213.7	1045.9	838.725	776.6	715.375	1583.1	748.375
2293.03	1695.35	753.725	1429.45	990.575	1211.9	1041.6	838.575	775.275	714.875	1583.43	747.325
2296.88	1691.97	751.575	1432.85	987.1	1211.57	1038.55	835.925	776.425	714.9	1587.9	748.525
2300.72	1692.78	751.475	1426.07	988.375	1212.72	1042.75	839.125	775.575	715.15	1582.88	748.9
2304.56	1688.2	751.525	1432.32	987.8	1209.93	1039.4	837.225	776.35	715.525	1579.13	747.975
2308.4	1685.75	750.775	1426.35	987.1	1210.9	1040.4	835.875	774.45	715.775	1571.7	747.025
2312.24	1688.18	751.125	1430.22	988.05	1208.9	1037.4	834.4	774.75	715.7	1571.95	747.2
2316.08	1689.8	750.3	1433.28	989.175	1205.82	1037.97	835.25	775.525	715.6	1571.53	747.45
2319.91	1689.32	749.725	1427.55	985.2	1207.72	1040.85	836.35	774.925	715	1570.63	747.525
2323.75	1688.72	751.225	1424.22	988.55	1203.32	1041.53	836.325	772.15	715.475	1559.95	747.125
2327.58	1689.65	751.675	1433.63	987.35	1205.65	1037.9	835.925	772.575	715.275	1564.85	747.625
2331.41	1696.28	750.65	1431.85	985.425	1201.85	1040.88	834.75	772.125	714.75	1562.63	747.975
2335.23	1696.93	749.525	1442.03	987.75	1207.2	1043.68	831.55	773.3	715.225	1555.85	747.375
2339.06	1695.8	751	1435.5	983.95	1207.72	1042.82	831.35	771.575	715.3	1553.03	745.8
2342.88	1695.2	750.025	1437.55	986.75	1204.9	1041.45	831.375	772.375	715.4	1548.85	746.3
2346.71	1697.88	749.025	1437.63	988.5	1202.13	1044.6	831.525	772.625	714.75	1552.88	746.2
2350.53	1700.32	749.95	1439.1	988.175	1205.25	1042.97	832.3	771.275	714.925	1548.43	746.825
2354.34	1700.9	752.025	1442.93	986.225	1206.05	1044	832.5	772.1	714.8	1548.1	745.775
2358.16	1704.07	750	1443.65	988.25	1201.97	1046.1	831.8	771.125	714	1545.18	746.3
2361.97	1709.32	749.975	1442.22	990.175	1203.63	1046.63	834.1	772.175	715.7	1545.68	747.4
2365.79	1705.72	749.575	1442.53	988.05	1201.63	1045.45	832.6	770.375	715.05	1549.18	746.95
2369.6	1707.47	749.675	1438.35	984.975	1197.1	1045.75	831.45	772.175	715.275	1549.4	746.925
2373.41	1701.97	750.55	1446.32	987.95	1204.18	1045.32	834.225	772.625	715.625	1548.35	747.2
2377.21	1709.65	749.025	1442.82	984.1	1200.7	1047.4	833.1	771.95	714.975	1547.57	747.8
2381.02	1702.2	749.325	1440.6	987.175	1199.4	1047.38	833.8	769.775	716.075	1555.55	746.55
2384.82	1701.88	749.85	1440.2	982.775	1196.32	1045.3	833.85	772.075	715.1	1550.25	747.5
2388.63	1697.5	749.425	1444	982.35	1193.8	1043.95	833.1	772.975	715.15	1556.4	747.075
2392.42	1700.85	750.275	1436.82	982.425	1193.65	1042.03	833.9	771	715.325	1556.22	746.95
2396.22	1693.72	749.75	1435.93	981.55	1191.75	1045.13	832.425	772.025	715.4	1554.93	746.55
2400.02	1697.63	748.725	1437.28	979.4	1190.15	1042.5	834.375	772.375	716.85	1554.03	748.125
2403.81	1693.43	748.225	1437.28	981.025	1186.8	1041.93	833.15	772.65	715.45	1558.57	747.375
2407.61	1692.57	747.25	1433.72	979.325	1187.25	1041.03	832.55	773.425	715.225	1566.43	748.275
2411.4	1695.32	748.625	1434.55	979.725	1186.8	1041.53	835.025	772.1	715.975	1561.07	747.45
2415.19	1689.95	747.575	1434.18	981.575	1181.88	1045.75	835.475	772.425	715.525	1567.53	747.225
2418.97	1690.5	747.3	1432.05	975.875	1183.88	1042.35	834.625	773	715.5	1570.8	746.85
2422.76	1692.85	747.275	1436.9	976.725	1182.05	1043.13	836.375	771.4	715.325	1560.28	746.625
2426.54	1689.78	746.875	1435.35	978	1177.32	1038.72	835.25	773.25	715	1563	749.025
2430.32	1691.43	746.775	1429.78	973.325	1181.45	1040.53	833	771.825	716.375	1565.63	747.425
2434.1	1693.57	747.925	1438.82	974.925	1179.57	1040.85	831.85	772.775	717.3	1563	746.875
2437.88	1692.4	747.15	1435.65	974.3	1178.03	1041.68	834.225	772.3	715.9	1565.82	748.025
2441.66	1689.97	744.125	1432.93	975.575	1177.03	1041.45	833.425	770.3	716.675	1559.18	746.275
2445.43	1696.1	746.65	1437.78	976.05	1177.95	1042.75	834.15	771.85	716	1561.95	746.825
2449.21	1693.88	746.15	1441.5	974	1173.4	1044.72	833.5	769.575	716.05	1558.75	748.15
2452.98	1694.55	745.9	1437.07	975.625	1180.97	1048.95	834	771.975	715.975	1557.6	748.1
2456.75	1704.85	745.825	1446.5	975.125	1176.82	1047.72	833.25	772	715.05	1551.3	747.075
2460.51	1697.88	748.125	1444.07	978.675	1180.55	1047.35	833.2	771.45	716.5	1553.35	746.2
2464.28	1708.5	746.075	1445.13	977.8	1181.45	1048	835.05	770.925	715.6	1548.95	746.225
2468.04	1699.53	748.05	1454.35	978.825	1179.4	1046.03	833.825	769.55	715.475	1553.2	746.625
2471.8	1710.97	748.525	1449.9	977.375	1176.7	1051.3	832.675	770.675	715.525	1548.57	747.85
2475.56	1720.18	745.95	1453.4	976.3	1177.65	1051.15	831.075	769.875	716.85	1550.22	746.85
2479.32	1715.22	746.8	1450.47	977.725	1173.97	1050.22	830.8	770.25	716.15	1549.72	747.65
2483.08	1716.93	746.95	1458.25	981.575	1180.28	1053.5	833.575	771.775	716.7	1547.4	747.675
2486.83	1727.47	747.7	1458	979.775	1180.35	1049.88	832.15	769.8	716.15	1546.82	747.175
2490.59	1726.28	747.35	1462.63	975.375	1180.05	1054.68	833.55	768.025	715.875	1549.25	746.075
2494.34	1728.43	747.4	1458.15	980.45	1174.47	1056.38	834.925	770.875	715.925	1549.85	746.35
2498.09	1722.43	745.975	1458.85	979.35	1178.93	1052.85	831.075	769.7	715.95	1554.45	746.275
2501.83	1724.45	747.55	1464.7	981.675	1177.95	1053.15	833.75	771.475	716.45	1559.78	747.55
2505.58	1725.95	746.975	1459.35	978.325	1177.13	1058.3	833.975	772.6	715.6	1558.7	746.9
2509.32	1725.55	746.3	1464.9	981.025	1178.72	1054.13	833.35	771.625	716.775	1558.78	747.2
2513.07	1724.47	747.175	1459.88	978.675	1175.03	1052.47	834.65	770.875	717.975	1561.1	747.35
2516.81	1722.03	746.825	1461.8	972.925	1174.05	1053.72	835.025	769.1	715.425	1563.13	747.125
2520.55	1726.25	746.975	1462.35	973.85	1168.18	1052.88	834.5	769.225	716.6	1560.22	748.125
2524.28	1721.2	745.625	1460.93	978.15	1169.63	1054.18	835.275	771.4	717.225	1565.95	748.05
2528.02	1718.1	746.25	1456.53	975.425	1165.2	1051.22	832.875	770.375	716.55	1567.68	746.875
2531.75	1721.07	745	1462.9	974.775	1169.55	1053.88	837.475	770.875	716.55	1572.18	748.025
2535.48	1716.15	745.475	1458.07	972.175	1164.93	1052.6	836.275	771.725	716.325	1577.88	748.225
2539.21	1722.15	746.05	1454.82	973.45	1161.88	1051.65	836.3	770.375	716.875	1575.03	748.65
2542.94	1712.82	745.1	1454.3	968.825	1163.13	1053.45	837.325	772.125	717.475	1577	748.1
2546.67	1712.6	743.25	1453.15	971.175	1158.18	1051.4	838.925	772.975	717.85	1574.85	748.05
2550.39	1709.32	743.7	1457.47	969.75	1159.18	1052.45	836.475	771.175	717.5	1572.93	748.7
2554.11	1705.15	742.75	1457	966.725	1155.32	1050.5	840.45	770.75	716.9	1580.2	746.925
2557.83	1708.47	744.375	1453.72	970.575	1156.9	1048.35	839.1	770.675	717.925	1574.32	749.05
2561.55	1703.28	744.975	1451.53	970.175	1155.5	1047.35	835.775	770.825	717.15	1574.13	748.575
2565.27	1705.95	744.275	1452.38	964.725	1157.18	1047.28	836.525	770.3	715.9	1575.47	750.025
2568.99	1705.2	743	1449.43	964.95	1155.13	1045.75	836.35	769.575	717.6	1577.18	747.8
2572.7	1705.1	743.45	1453.93	966.525	1153.35	1044.18	836.65	770.475	717.3	1580.05	747.525
2576.41	1707.55	743.725	1452.57	970.275	1148	1049.43	836.375	769.6	717.9	1569.72	749.575
2580.12	1707.55	743.575	1453.22	965.4	1153.68	1050.18	835.475	769.2	717.125	1569.72	750.05
2583.83	1711.18	744.15	1453.55	965.25	1151.45	1050.72	835.025	771.425	717.8	1575.32	749.175
2587.54	1711.45	742.925	1457.4	965.55	1148.2	1051.97	836.925	769.75	717.2	1575.07	748.35
2591.24	1707.93	742.525	1454.18	964.425	1145.8	1051.07	835.025	769.575	716.3	1565.07	748.125
2594.95	1710.5	742.85	1456.25	964.15	1149.6	1050.93	834.025	768.975	718.025	1566.7	749.6
2598.65	1703.35	743	1459.95	964.45	1148.68	1050.22	839.125	768.875	717.175	1568.35	747.2
2602.35	1716.97	741.375	1457.25	964.625	1150.2	1049.68	834.575	769.875	718.35	1565.47	748.45
2606.05	1710.3	742	1452.72	962.925	1143.2	1048.9	833.85	769.825	716.7	1565.28	748.525
2609.74	1713.55	742.475	1460.45	960.575	1145.22	1052.13	834.3	768.7	717.55	1563.5	748.95
2613.44	1713.1	742.35	1460.72	966.925	1144.45	1053.15	833.8	770.275	717.325	1568.63	747.475
2617.13	1715.18	743.825	1460.9	966.9	1145.9	1049.82	834.75	770	717.575	1561.78	747.9
2620.82	1713.78	742	1462.68	963.8	1145	1055.6	835.875	768.075	719.575	1558.75	748.525
2624.51	1716.3	741.85	1463.88	964.45	1141.45	1054.35	833.425	768.775	717.625	1569.65	748.45
2628.2	1715.3	741.775	1464.5	965.8	1142.6	1051.72	835.125	768.25	718.7	1561.38	748.7
2631.88	1707.3	743.1	1465.6	963.325	1143.32	1050.93	831.8	770.5	717.35	1564.72	748.525
2635.57	1716.25	741.075	1456.75	966.05	1138.57	1050.65	833.725	769.775	718.85	1566.72	748.925
2639.25	1707.07	742.15	1460.97	962.325	1138.15	1052.05	835.875	769.825	717.5	1563.8	749.1
2642.93	1709.53	741.925	1457.85	962.325	1140.78	1051.72	836.175	769.45	718.3	1564.78	748.875
2646.61	1713.2	741.55	1456.95	959.025	1135.7	1049.68	834.15	769.125	717.2	1562.5	749
2650.28	1706.47	742.15	1461.5	959.2	1133.93	1049.75	835.625	768.225	719.375	1564.65	749.075
2653.96	1713.57	741.275	1451.35	959.375	1132.32	1046.18	837.8	767.2	717.575	1568.5	748.025
2657.63	1704.82	742.15	1459.75	958.025	1133.5	1048.65	834.725	769.875	717.175	1567.57	747.875
2661.31	1698.6	742.125	1453	957.375	1129.88	1047.55	837.1	766.925	719.375	1565.88	749.15
2664.98	1701.7	740.95	1458.03	954.175	1130.55	1046.97	836.825	768.15	718.9	1568.78	748.15
2668.64	1700.43	740.275	1453.38	955.15	1128.72	1047.2	836.6	768.925	718.575	1568.75	749.975
2672.31	1703.18	740.65	1458.03	956.65	1124.88	1047.03	837.95	769.55	718.95	1571.57	749.075
2675.98	1696.53	740.2	1457.97	955.725	1124.88	1045.57	833.975	767.9	718.55	1566.15	749.25
2679.64	1697.5	739.075	1449.25	957.025	1123.53	1045.28	835.65	770	718.4	1565.6	748.425
2683.3	1695.88	739.425	1453.18	953.625	1120.32	1043.93	837.65	769.5	719.575	1565.28	748.725
2686.96	1693.15	738.9	1452.5	953	1120.38	1046.1	836.475	768.15	720.325	1563.82	749.325
2690.62	1695.5	739.1	1452.13	953.475	1119.05	1046.68	836.1	767.2	719.2	1568.5	749.575
2694.27	1695	738.025	1457.1	952.3	1121.03	1046.9	834.65	768.45	718.625	1568.6	748.275
2697.93	1690.47	738.825	1460.07	948.95	1117.82	1044.7	836.275	767.475	719.65	1558.22	749.3
2701.58	1687.85	738.775	1452.6	949.65	1118.25	1047.3	834.95	769.025	717.9	1562.95	747.625
2705.23	1695.72	738.175	1453.45	951.125	1117.13	1043.32	836	765.825	718.875	1561.8	748.7
2708.88	1687.93	738.4	1456.3	949.975	1118.5	1044.97	835.175	767.85	718.875	1558.47	748.925
2712.53	1686.63	738.275	1450.57	950.05	1118.78	1042.93	834.5	767.65	719.9	1555.8	747.85
2716.18	1694.55	738.225	1455	952.775	1116.28	1047.88	836.15	766.975	719	1559.25	748.65
2719.82	1687.53	738.625	1456.38	949.475	1113.35	1046.57	833.45	766.575	718.725	1553.53	747.15
2723.46	1691.07	739.275	1451.4	947.375	1113.03	1044.53	833.475	768.725	719.3	1552.63	747.9
2727.1	1694.8	737.8	1457.57	949.15	1108.97	1043.95	834.525	766.85	720.025	1552.82	745.925
2730.74	1690.68	738.3	1462.82	950.925	1112.53	1044.28	833.925	766	719.525	1551.03	747.575
2734.38	1683.38	738.05	1459.4	948.725	1111.05	1046.15	831.375	767.275	718.575	1550.38	749.275
2738.02	1693.1	737.725	1460.7	948.05	1109.78	1044.97	833.725	765.8	718.575	1545	749.05
2741.65	1690.53	737.4	1464.6	947.2	1111	1045.28	832.4	765.875	719.3	1544.47	747.8
2745.28	1695.18	737.075	1464.78	949.425	1111.4	1047.05	833.7	767.475	718.85	1548.88	746.875
2748.91	1693.53	737.975	1467.65	951.825	1109.93	1048.03	832.275	766.475	718.575	1550.57	748.425
2752.54	1688.78	737.725	1468.1	951.625	1109.85	1048.68	832.05	765.075	720.825	1552.9	748.025
2756.17	1691.68	737.175	1470.57	949.125	1110.88	1049.15	834.075	766.625	718.8	1551.9	749.125
2759.79	1694	737.275	1469.85	950.65	1109.32	1051.55	834.175	766.875	719.425	1552.72	748.45
2763.42	1695.8	737.225	1463.05	945.65	1108.3	1050.3	834.125	767.825	719.8	1554.3	749.025
2767.04	1693.6	737.725	1469.35	946.075	1106.72	1048.97	832.25	767.575	719.65	1557.53	749.1
2770.66	1688.32	737.975	1469.97	945.625	1108.5	1049.32	834.825	765.25	720.525	1555.7	750.225
2774.28	1688.18	737.45	1474.22	947.275	1106.43	1046.85	835.025	766.65	720	1555.28	749.425
2777.9	1687.18	737.75	1475.25	946.65	1105.07	1048.88	834.95	767.35	720.125	1557.72	747.6
2781.51	1687.45	737.2	1475.03	947.25	1100.4	1051.53	832.725	766.15	720.725	1560.53	748.775
2785.13	1684.82	737.725	1468.22	948.275	1107.1	1049.57	834.55	766.025	720.375	1558.47	748.55
2788.74	1689.63	737.125	1471.68	945.275	1103.5	1048	836.525	766.275	721.175	1558.1	749.525
2792.35	1685.78	736.5	1472.03	943.025	1101.35	1047.07	834.55	765.625	719.7	1561.4	749.9
2795.96	1673.38	737.4	1468.2	945.1	1099.93	1046.68	835.925	767.825	719.675	1560.53	749.35
2799.56	1677.38	736.625	1470.47	944.1	1096.88	1048.47	834	767.275	720.75	1561.03	749.75
2803.17	1672.45	735.825	1470.53	942.375	1097.05	1048.72	836.225	767.325	720.925	1560.22	750.175
2806.77	1678.4	735.375	1470.03	942.45	1094.97	1047.5	833.725	766.925	721.4	1565.97	750.825
2810.37	1679.1	735.2	1471.22	941.55	1095.9	1047.03	833.675	767.1	720.75	1560.43	750.8
2813.97	1669.25	736.1	1469.15	941.625	1090.97	1046.3	836.025	764.7	720.45	1559.38	750.325
2817.57	1671.43	736.475	1473.7	937.025	1087.9	1047.43	835.775	767.05	720.275	1564.38	749.95
2821.17	1660.57	736.7	1469.53	941.6	1086.25	1046.9	834.425	766.8	722.75	1561.57	749.525
2824.76	1667.1	734.95	1472.95	940.225	1090.72	1046.72	836.675	767.025	721.575	1559.78	750.875
2828.36	1662.53	734.275	1470.63	942.125	1088.65	1047.68	835.95	765.65	721.475	1566.93	749.725
2831.95	1666.63	734.225	1472.13	938.575	1087.3	1043.2	835.175	769.45	721.45	1560.85	750.575
2835.54	1659.28	736.575	1470.18	938.725	1082.55	1046.57	833.35	766.05	722.425	1561.88	749.825
2839.13	1657.6	734.525	1471.3	936.625	1087.32	1041.05	835.3	766.25	721.95	1558.57	750.3
2842.71	1654.47	735.2	1469.07	936.35	1079.97	1045.9	834.475	765.35	721.475	1563.38	750.3
2846.3	1653.65	736.05	1472.13	936.25	1083.25	1045.45	834.275	765.825	721.7	1558.13	751
2849.88	1654.45	735.3	1470.35	936.725	1078.68	1041.78	832.6	766.1	721.225	1556.9	748.675
2853.46	1649.7	737.1	1470	938.425	1079.2	1040.5	834.65	765.775	723	1562.32	749.9
2857.04	1654.68	735.475	1469.3	935.45	1079.88	1044.95	833.65	765.625	722.225	1553.43	751.2
2860.62	1651.35	735.975	1470.38	936.7	1080.25	1043.5	835.825	765.325	720.825	1550.65	750.9
2864.2	1645.88	736.075	1474.22	934.8	1081.2	1047.1	837.025	764.4	722.1	1558.25	751.125
2867.77	1640.35	735.575	1463.9	934.625	1077.05	1041.22	835.9	765.775	721.275	1556.6	748.2
2871.35	1643.45	736.25	1474.28	933.4	1077.5	1047.75	834.75	765.825	722.775	1548.47	749.425
2874.92	1642.53	735.8	1470.93	932.175	1077.18	1043.45	832.675	766.15	721.325	1550.5	750.525
2878.49	1640.93	737.225	1469.28	936.075	1073.35	1042.9	834.2	764.375	722.075	1554.97	751.4
2882.06	1640.57	737.45	1472.55	931.25	1069.47	1044.13	832.775	764.775	723.25	1553.05	751.075
2885.62	1636.72	737.025	1467.75	933.65	1067.3	1042.53	833.75	763.85	722.5	1550.6	752.475
2889.19	1637.4	738.5	1475.97	931.9	1069.5	1045.65	837.275	763.375	723.175	1549.53	752.575
2892.75	1639	738.5	1475.6	931.95	1072.2	1046.03	834.325	765.5	722.975	1552.32	754.85
2896.31	1632.32	739.325	1476.43	934.05	1068.47	1046.72	836.375	763.575	724.15	1553.5	754.2
2899.87	1637.65	741.5	1476.82	934.875	1067.9	1045.57	836.425	766.375	724.05	1554.18	754.225
2903.43	1633.45	744.625	1474.45	932.875	1065.53	1044.88	836.75	766.275	723.5	1543.57	754.575
2906.99	1628.97	746.35	1475.28	930.825	1066.95	1044.1	836.425	765	723.65	1555.45	753.3
2910.55	1625.05	745.475	1477.93	930.425	1068.5	1045.9	836.575	763.575	723.525	1548.93	754.025
2914.1	1627.18	746.025	1475.75	928.95	1064.9	1045.6	833.775	765.45	723.85	1545.88	751.6
2917.65	1628.03	744.175	1471.53	930.1	1063.85	1046.22	834.85	764.25	725.25	1551.18	754.1
2921.2	1624.8	740	1478.63	932.725	1063.25	1045.13	834.95	765.275	723.875	1546.85	755.425
2924.75	1623.45	738.25	1485.95	931.45	1057.5	1045.5	836.225	765.025	724.1	1542.43	755.125
2928.3	1615.65	737.15	1476.3	929.725	1062.3	1048.25	834.975	764.1	725.775	1551.55	754.7
2931.84	1618.1	735.275	1483.72	925.9	1060.68	1042.15	834.4	764.2	725.675	1547.28	755.075
2935.38	1616.07	734.7	1478.97	925.8	1057.72	1042.68	836.65	764.725	725.275	1545.47	754.875
2938.93	1613.47	734.825	1480.47	928.05	1059.1	1044.85	838.075	763	725.675	1542.4	755.85
2942.47	1611.45	734.275	1478.45	926.4	1057.93	1045.15	835.475	763.9	724.3	1546.68	756.525
2946.01	1610.13	735.375	1480.9	925.1	1055.85	1047.97	836.15	764.625	725.85	1550.07	755.575
2949.54	1607.7	734.575	1487.18	924.4	1054.28	1047.05	836.275	764.2	725	1546.1	755.775
2953.08	1602.82	734.4	1483.65	926.85	1053.35	1043.2	837.175	764.775	724.925	1545.93	754.075
2956.61	1600.03	733.7	1478.75	927.375	1052	1044.63	834.55	764.425	725.25	1549.82	754.975
2960.14	1599.55	734.925	1480.93	925.45	1049.75	1040.88	836.95	763.825	725.975	1548.75	755.475
2963.67	1599.03	737.05	1483.35	925.7	1052.45	1044.47	835.9	764.475	724.95	1544.25	754
2967.2	1593.85	735.5	1485.53	927.1	1046.97	1043.85	837.95	764.35	725.1	1545.78	755.475
2970.73	1592.8	736.95	1484.72	925.525	1046.72	1045.05	837.375	764.95	725.775	1550.9	756.525
2974.26	1590.93	736.125	1483.55	922.15	1046.8	1042.03	835.975	764.825	725.275	1548.5	755
2977.78	1585.03	736.45	1483.72	922.15	1043.7	1043.75	835.45	765.125	726.225	1544.65	755.025
2981.3	1589.82	733.925	1476.47	920.075	1043.8	1039.82	836.625	763.425	725.15	1551.75	755.3
2984.82	1574.07	732.675	1482.85	920.475	1045.65	1041	835.85	764.175	724.85	1547.35	755.725
2988.34	1579.45	730.925	1484.32	921.7	1043.32	1037.53	837.4	763.1	725.2	1543.43	752.7
2991.86	1575.75	732.475	1480.22	919.475	1041.68	1039.07	834.525	763.875	725.4	1542.97	755.625
2995.38	1568.8	730.6	1480.03	918.35	1038.9	1039.9	834.475	763.525	725.225	1547.6	754.225
2998.89	1570.72	730.325	1476.97	919.325	1035.4	1038.63	836.325	762.75	724.65	1538.35	753.025
3002.4	1565.65	729.925	1486.32	916.625	1039.47	1037.82	833.825	766.475	725.55	1549.8	753.725
3005.91	1556.1	729.575	1472.97	916.25	1034.25	1037.82	836.725	762.725	725.35	1537.7	751.95
3009.42	1558.7	728	1476.8	913.275	1032.8	1038.8	833.625	763.25	724.375	1542.1	753.975
3012.93	1560.97	729.3	1473.8	918.625	1034.72	1035.72	832.825	761.4	724.625	1545.13	753.8
3016.44	1548.75	729.6	1476.97	911.9	1030.82	1039.85	833.4	761.975	724.8	1544.07	751.35
3019.94	1552.35	728.075	1472.4	914.7	1027.97	1034.78	833.575	763	723.475	1540.78	752.8
3023.44	1542.13	729.65	1477.7	914.6	1028.95	1036.43	833.975	762.325	725.525	1540.8	752.5
3026.95	1546.82	728.4	1478.53	910	1031.05	1033.43	832.7	762.6	724.075	1539.03	753.6
3030.45	1544	728.95	1479.53	913.675	1024.38	1036.32	833.025	762.05	724.45	1544.72	752.525
3033.94	1537.57	728.75	1480.88	911.75	1029.4	1035.4	832.3	761.15	725.3	1536.35	752.35
3037.44	1542.82	729.15	1477.55	911.275	1024.47	1032.82	832.275	761.775	724.3	1540.03	753.9
3040.93	1537.9	728.125	1475.7	910.075	1030.75	1029.55	832.35	763.925	726.35	1539.5	753.15
3044.43	1534.95	726.65	1474.75	908.775	1019.95	1033.13	832.6	763.1	725.625	1536.2	753.075
3047.92	1527.85	729.4	1476.3	908.975	1024.18	1032.38	832.15	762.25	725.55	1534.18	751.675
3051.41	1528.22	727.525	1477.93	911.25	1020.53	1035.05	830.425	761.325	724.275	1533.35	751.825
3054.9	1519.78	728.15	1477.7	910.675	1021.8	1031.9	831.625	761.825	725.625	1532.7	751.225
3058.38	1521.28	726.725	1482.32	910.075	1020.45	1034.78	831.525	762.05	724.575	1529.72	753.55
3061.87	1518.95	728.325	1487.78	909.825	1018.67	1032.53	832.975	761.525	725.65	1532.57	752.6
3065.35	1516.43	727.075	1475.45	909.175	1015.92	1030.07	831.925	760.7	724.325	1528.57	753.15
3068.84	1511.78	727.275	1484.88	908.9	1014.9	1032.68	831.45	760.925	726.575	1527.65	752.2
3072.32	1516.45	727.65	1479.35	910.475	1018.92	1030.4	830.2	760.775	725.025	1530.75	751.85
3075.8	1509.82	727.025	1479.47	909.075	1014.7	1032.95	829.75	761.475	724.6	1524.2	750.375
3079.27	1507.6	726.825	1482.13	908.05	1011.33	1033.95	831.4	760.75	725.15	1526.5	751.1
3082.75	1507.78	728.05	1478.15	909.025	1013.53	1030.3	829.025	761.025	725.625	1522.32	751.4
3086.22	1504.53	727.875	1484.63	906.525	1012.55	1030.9	830.3	760.6	724.8	1524.93	753.1
3089.69	1502.97	727.5	1482.32	909.075	1008.4	1032.57	826.075	763	726.8	1524.75	749.625
3093.17	1504.22	726.625	1482.45	907	1012.22	1032.2	829.05	760.1	725.775	1523.85	751.8
3096.63	1498.8	727.05	1485.45	907.05	1006.83	1033.3	830.875	759.975	725.25	1519.85	751.775
3100.1	1494.5	726.15	1481	904.8	1007.4	1032.25	829	762.325	725.375	1517.82	753.675
3103.57	1494.3	726.625	1481.82	906.35	1009.42	1032.82	829.975	760.4	725.95	1525.72	752.325
3107.03	1488.45	727.6	1485.43	907	1005.6	1030.22	828.55	760.95	726.35	1527.1	751.775
3110.5	1488.5	726.85	1485.75	904.775	1004.4	1030.07	828.175	760.775	725.475	1525.57	752.575
3113.96	1486.97	725.85	1476.32	904.025	1003.45	1030.97	827.725	760.9	726.7	1523.32	752.5
3117.42	1483.3	726.225	1485.55	901.9	1005.42	1033.82	829.35	760.3	726.425	1523.95	751.475
3120.88	1484.38	727.675	1486.22	903.125	1000.35	1031.68	829.2	759.675	726.55	1522.43	754.025
3124.33	1479.53	728.175	1480.53	903.25	1001.83	1030.72	829.225	761.175	726.65	1519.93	751.75
3127.79	1474.78	726.175	1478.18	902.325	999.15	1029.07	829.05	760.575	727.275	1525.28	751.475
3131.24	1473.78	725.425	1481.53	902	998.425	1029.65	828.525	759.95	726.15	1523	754
3134.69	1478.22	726.7	1487.7	900.65	998.55	1029.93	829.875	761.5	725.825	1522.55	751.8
3138.14	1467.7	726.725	1483.1	899.7	995.175	1033.07	828.8	761.725	726.775	1527.18	752.775
3141.59	1471.43	726.45	1482.57	898.625	995.55	1028.38	829.1	761.875	727.5	1521.13	753.525
3145.04	1462.68	726.475	1487.5	901.05	998.075	1028.65	828.725	759.75	725.45	1515.88	753.225
3148.48	1461.57	726.275	1483.28	899.55	997.275	1028.68	827.9	761.1	726.875	1523	753
3151.93	1458.53	725.7	1478.18	901.2	994.625	1028.07	830.525	760.4	727.65	1521.9	751.625
3155.37	1454.43	726.4	1483.6	900.85	991.2	1030.03	827.3	760.15	726.025	1520.85	753.025
3158.81	1458.2	725.35	1481.57	897.625	994.25	1026.43	831.125	759	726.75	1522.28	751.775
3162.25	1456	726.95	1481	895.775	991.35	1026.63	829.475	759.95	726.95	1521.22	754.475
3165.69	1451.57	725.95	1479.15	898.85	988.925	1028.82	828.175	758.925	727.875	1518.6	753.625
3169.12	1447.97	726.425	1482.95	896.05	989.55	1029.57	828.675	758.8	728.2	1516.4	753.225
3172.56	1446.82	726.825	1478.25	896.55	989.275	1027.13	829.625	760.5	727.225	1524.1	754.2
3175.99	1448.75	725.2	1483.9	894.575	988.825	1030.22	831.475	760.7	727.5	1517.63	752.5
3179.42	1441.72	725.85	1484.8	893.5	985.95	1027.4	827.675	759.7	727.55	1520.38	753.925
3182.85	1440.38	725.275	1483.7	896.325	983.325	1027.53	828.275	760.325	727.95	1515	754.45
3186.28	1441.88	725.875	1481.38	895.775	986.675	1028.63	827.6	759.525	728.65	1517.32	752.95
3189.71	1432.13	726.2	1479.3	892.475	984.025	1026.15	829.075	760.05	726.575	1513.15	754.775
3193.13	1435.35	725.6	1479.5	892.775	982.85	1026.32	829.2	760	726.35	1519.15	754.325
3196.56	1432.95	725.15	1478.9	893.825	984.175	1027.57	827.25	760.375	727.3	1515.13	754.875
3199.98	1429.82	724.3	1481.68	891.75	982.75	1026.03	828.825	760.25	727.3	1515.88	755.025
3203.4	1424.25	725.7	1479.55	891.675	977.975	1025.07	831.425	759.675	727.425	1517.65	754.475
3206.82	1426.1	724.425	1487.2	892.825	979	1024.93	829.225	759.15	728.35	1515.3	753.4
3210.24	1423.25	725.75	1478.85	892.775	977.2	1023.95	828.525	759.85	728.95	1513.6	754.6
3213.65	1421.38	725.8	1483.82	892.15	977.725	1025.13	829.15	759.225	729.05	1515.97	755.45
3217.07	1414.95	725	1481.25	889.5	973.725	1025.63	827.075	758	729.5	1509.05	754.45
3220.48	1411.3	725.2	1479.7	892.875	976.225	1022.83	827.575	759.6	728.6	1510.6	754.85
3223.89	1412.28	724.475	1478.47	889.8	973.175	1019.83	825.95	758.825	728.1	1505.55	754.4
3227.3	1407.57	725.2	1474.22	890.7	973.525	1022.22	827.175	758.25	728.75	1511.2	753.9
3230.71	1399.72	725.05	1472.07	889.25	974.725	1022.2	827.725	759.125	728.275	1510.25	753.35
3234.12	1403.43	725.775	1477.35	888.1	969.075	1021.35	829.05	759.95	728.55	1503.15	756.075
3237.52	1400.38	724.325	1479.3	887.2	969.625	1022.15	827.4	758.325	728.925	1505.72	754.325
3240.92	1395.28	724.725	1472.15	887.2	969.075	1020.05	827.85	759.375	727.05	1508.13	755.125
3244.33	1391.3	723.925	1473.9	886.65	964.825	1018.47	827.2	758.6	729.65	1508.7	756.75
3247.73	1385.68	724.1	1475.45	887.575	967.775	1016	827.75	758.925	728.35	1506.4	755.525
3251.12	1385.18	724.05	1473.32	885.25	962.875	1015.53	827.25	758.5	727.85	1510.65	755.575
3254.52	1381.2	723.3	1465.88	884.65	964.875	1015.05	828.55	759.1	728.675	1509.3	754.125
3257.92	1374.18	723.1	1472.3	881.425	958.9	1017.65	827.975	760	729.325	1504.9	755.225
3261.31	1370.32	724.9	1465.85	879.05	959.75	1015.2	828.825	760.025	728.775	1506.18	754.6
3264.71	1371.57	724.2	1458.65	881.5	960.55	1014.4	827.025	757.75	729.225	1502.13	755
3268.1	1362.75	723.45	1459.93	879.675	956.225	1012.6	824.55	758.275	729.475	1505	754.325
3271.49	1358.13	723.725	1458.75	880.5	954.825	1011.7	827.6	759.7	730.55	1499.15	755.425
3274.87	1363.7	722.575	1454.25	880.475	950.5	1009.6	825.475	758.525	729.05	1502.22	757.05
3278.26	1357	723.3	1455.45	879.2	955.025	1009.83	825.325	758.95	729.225	1500.88	754.65
3281.65	1348.15	723.5	1457.78	877.95	952.25	1006.47	826.825	758.45	728.925	1492.5	756.25
3285.03	1348.8	723.975	1450.65	876.375	949.525	1005.28	825.975	756.95	728.75	1487.63	755.55
3288.41	1347.6	721.35	1451.25	873	948.4	1006.72	825.025	758.375	728.85	1489.9	756.925
3291.79	1340.07	722.45	1453.8	876.725	947.125	1007.83	825.425	759.175	728.875	1492.88	756.4
3295.17	1342.15	722.1	1445.03	874.85	947.25	1003.88	823.85	758.875	727.65	1484.93	756.3
3298.55	1336.93	721.55	1447.88	875.175	945.175	1003.28	827.05	756	729.775	1489.9	753.65
3301.92	1336.93	722.55	1451	874.2	943.9	1005.08	825.725	757.7	728.6	1488.18	754.2
3305.3	1336.57	722	1447.82	872.5	945.9	1002.05	822.15	756.725	729.5	1479.63	755.2
3308.67	1331.43	723	1450	872.15	941.4	1004.95	824.3	755.925	729.575	1480.88	754.225
3312.04	1329.63	721.25	1446.1	872.125	940.875	1005.28	823.35	756.575	729.5	1481.03	753.6
3315.41	1328.28	721.95	1444.82	869.975	942.925	1004.47	820.25	757.55	729	1478.35	756
3318.78	1321.68	722	1447.03	872.175	941.775	1002.6	822.325	756.825	729.2	1478.57	753.7
3322.15	1325.57	722.15	1450.8	873.25	939.375	1004.58	821.1	756.675	728.5	1472.2	754.65
3325.51	1322.03	722.2	1450.53	873.9	937.4	1003.75	822.175	755.675	730	1472.45	755.75
3328.88	1319.43	721.825	1453.8	870.825	940.05	1005.6	821.6	755.75	728.85	1466.93	754.575
3332.24	1317.15	722.425	1446.28	869.825	938	1003.85	822.175	756.85	729.5	1465.43	755.675
3335.6	1317.75	722.725	1448.38	870.325	935.675	1003.13	822.45	755.6	730.175	1466.05	754.25
3338.96	1316.6	721.175	1443.8	870.25	934.475	1004.72	823.275	754.925	729.325	1462.57	754.5
3342.32	1314.05	722.8	1453.03	869.9	934.125	1003.42	819.45	755.45	729.725	1462.1	754.925
3345.67	1308.13	722.525	1451.7	869.8	936.15	1005.05	821	754.3	728.775	1461.6	755.6
3349.03	1308.45	721.125	1448.55	868.45	933.675	1006.08	820.9	754.35	729.6	1461.22	754.975
3352.38	1311.68	722.35	1444.55	868.625	933.65	1001.53	819.325	756.1	730.35	1464.15	754.325
3355.73	1305.78	722.85	1448.88	868.925	930.675	1001.97	820.225	755.5	729.525	1463.65	755.1
3359.08	1306.2	722.1	1447.3	868.45	931.7	1004.22	817.825	753.7	729.4	1461.28	756.325
3362.43	1301.68	721.5	1449.88	867.275	930.775	1003.65	821.325	756.425	730.175	1464.32	755.45
3365.78	1302.1	721.55	1445.53	867.125	928.5	999.025	818.85	756.15	730.825	1460.3	754.625
3369.13	1297.07	721.85	1446.35	867.675	930.725	1001.03	822.6	754.325	730.15	1460.68	756.625
3372.47	1291.1	721.875	1439.68	867.55	928.5	1003.47	821.15	755.55	729.05	1461.03	756.15
3375.81	1296.18	722.125	1442.28	866.65	926.575	1003.55	822.25	754.35	729.625	1458.47	756.675
3379.15	1295.47	720.45	1443.28	867.55	928.175	1002.08	819.725	754.725	730.575	1454.85	756.175
3382.49	1286.35	721.625	1446.25	864.475	926.5	995.675	821.775	755.575	729.05	1457.88	756
3385.83	1293.82	719.95	1444.2	863.05	923.675	997.725	823.25	754.925	730.025	1463.68	754.975
3389.17	1282.8	720.8	1439.78	865.6	924.075	1000.35	820.225	754.525	729.825	1459.47	757.05
3392.5	1279.85	720.25	1441.07	862.525	920.425	997.425	818.125	753.975	730.95	1460.2	756.35
3395.84	1280.18	720.375	1436.38	861.5	920.45	998.725	819.1	753.85	730.975	1462.43	756.875
3399.17	1275.53	719.975	1437.55	860.025	920.9	995.95	819.775	755.675	728.45	1457.6	756.375
3402.5	1274.18	720.925	1433.75	860.9	918.225	996.5	820.325	755.55	729.125	1461.75	756.475
3405.83	1271.18	720.85	1436.32	861.075	918.625	996.325	821.375	755.6	730.35	1455.28	756.975
3409.16	1273.55	719.925	1439.65	863	915.525	999.775	820.7	755.125	730.8	1453.93	755.975
3412.48	1271.2	720.275	1430.55	859.125	921.25	994.975	818.925	755.4	729.925	1451.35	757
3415.81	1263.75	720.55	1432.72	858.6	914.975	996.45	817.825	755.2	730.375	1458.2	758.225
3419.13	1262.32	719.85	1435.57	860.9	915.875	993.975	817.925	754.775	730.5	1458.85	757.575
3422.45	1261.45	719.8	1432.55	859.775	915.9	993.125	820.675	753.725	730.075	1451.78	755.5
3425.77	1260.55	721.3	1434.13	858.875	915.075	992.9	818.075	754.975	731.325	1452.22	756
3429.09	1260.68	719.175	1428.07	856.975	910.475	994	817.475	753.375	729.975	1450.68	756.475
3432.41	1255.4	719.825	1429.32	857.1	910.725	995.775	817.9	753.475	730.075	1446.82	756.75
3435.73	1252.55	719.975	1430.55	857.125	908.225	991.325	821.125	754.05	730.675	1444.85	757.425
3439.04	1251.55	719.05	1432.65	855.475	907.375	993.6	817.15	756.125	731.475	1439.35	756.4
3442.35	1255.25	720.2	1424.95	855.725	912.725	994.2	817.075	752.7	730.825	1441.57	756.5
3445.66	1250.75	719	1423.6	855.9	909.825	990.2	819.925	753.55	729.8	1437.25	757.075
3448.97	1243.85	720.35	1427.4	856.625	909.85	991.75	818.075	752.1	731.8	1439.5	756.625
3452.28	1247.22	720.15	1423.05	855.175	908.3	993.425	819.125	754.6	730.7	1437.65	756.925
3455.59	1245.38	718.525	1429.4	853.725	906.6	990.175	815.3	751.575	730.775	1432.47	756.175
3458.9	1241.4	719.875	1428.9	852.1	907.55	988.6	817.15	751.7	730.825	1432.45	756.75
3462.2	1239.53	719.55	1427.07	855.6	904.3	989.65	817.075	752.1	729.925	1431.22	757.65
3465.5	1240.47	719.7	1422.25	852.35	903.9	989.5	817.05	752.7	730.9	1430.65	756.7
3468.8	1235.72	719.775	1426.03	853.5	905.475	987.125	817.425	751.5	731.225	1426.28	757.275
3472.1	1236.2	719.45	1427.68	853.25	903.125	989.7	816.55	752.05	731.975	1432.47	756.55
3475.4	1236.88	719.275	1422.75	854.975	901.95	989.875	815.6	752.675	729.4	1430.9	758.4
3478.7	1233.13	718.45	1420.35	851.825	902.7	990.675	816.975	751.875	730.175	1427.68	757.325
3481.99	1230.65	719.8	1427.78	851.65	900.85	990.925	814.9	751.775	730.075	1433.2	757.975
3485.29	1230.15	718.575	1426.22	851.4	903.1	989.55	816.375	752.8	730.375	1428.22	757.3
3488.58	1231.85	718.325	1423.7	849.75	901.2	989.125	816.15	753.075	730.7	1427.43	757.75
3491.87	1233.1	719.125	1427.03	849.75	902.1	989.65	816.15	752.4	731.55	1430.63	756.675
3495.16	1221.68	718.225	1424.97	850.45	900.425	988.45	814.7	751.975	731.05	1428.13	757.175
3498.45	1223.05	718.45	1421.15	851.575	899	990.35	814.85	752	730.85	1428.72	756.8
3501.74	1220.38	718.35	1418.13	849.075	896.1	986.925	815.95	751.05	731.25	1427.13	756.725
3505.02	1218.22	717.875	1422.07	849.1	894.275	989.725	817.575	752.25	731.3	1428.07	758.5
3508.3	1217.82	717.75	1424	851.2	897.8	991.75	815.8	752.025	730.7	1433.32	758
3511.59	1217.78	717.85	1420.53	848.65	893.95	987.925	814.625	751.5	731.775	1426.55	758.175
3514.87	1217.68	718.85	1421.5	847.525	894.1	985.625	817.025	750.675	731.05	1425.07	758.8
3518.15	1218.85	718.6	1420.22	847.875	894.05	984.3	815.825	750.95	731.425	1421.55	757.7
3521.42	1216.95	718.45	1421.53	848.85	894.6	987.025	815.525	750.4	731.125	1426.82	757.725
3524.7	1208.95	717.975	1412.3	845.4	890.5	985.45	816.175	751.85	731.975	1425.88	756.4
3527.98	1205.95	718.3	1420.25	846.1	892.85	984.9	815.675	752.425	730.775	1426.97	758.125
3531.25	1206.53	718.5	1411.18	847.3	892.9	986.325	815.4	749.9	731.75	1425.55	757.7
3534.52	1203.38	717.375	1411	844.425	886.125	984.725	814.6	750.875	731.925	1425.32	758.8
3537.79	1206.88	717.35	1417.75	846.9	888.325	984.225	816.275	751.525	732.35	1425.78	758.2
3541.06	1201.35	716.725	1414.2	843.375	886.65	985.025	814.1	750.975	731.475	1425.15	758.05
3544.33	1200.63	716.95	1413.3	844.775	887.45	983.6	815.075	750.3	731.05	1423.13	758.25
3547.59	1195.95	716.825	1412	842.2	885.875	982.25	814.475	750.15	730.1	1420.35	759.075
3550.86	1196.88	717.425	1409.9	846.6	885.4	985.125	814.925	750.925	732.075	1418.6	758.075
3554.12	1193.13	717.95	1406.22	843.625	884	981.45	816.025	749.025	731.475	1418.65	757.85
3557.38	1188.8	716.45	1410.45	842.325	885.6	981.175	812.7	749.3	731.775	1415.32	758.45
3560.64	1184.6	717.475	1406.85	844.125	885.6	983.1	815.825	750.9	730.375	1416.3	755.675
3563.9	1188.07	716.275	1409.97	842.55	881.95	979.675	815.175	749.95	731.475	1413.28	758.325
3567.16	1184.1	717.3	1403.5	841.75	883.275	983.5	812.8	749.525	731.85	1412.7	759
3570.42	1188.07	717.075	1405.38	842.675	882.075	982.25	813.35	750.75	731.2	1412.38	759.2
3573.67	1181.22	717.25	1408.82	839.7	883.125	982.35	814.525	749.5	731.925	1410.3	758.55
3576.93	1183.28	716.975	1408.03	839.525	881.55	983.325	814.3	748.05	731.25	1410.4	760.825
3580.18	1182.28	715.7	1403.8	841.075	880.675	984.375	814.225	750.325	731.75	1409.55	760.125
3583.43	1181.47	716.225	1407.47	841.15	881.125	979.125	814.65	750.625	731.275	1404.78	757.15
3586.68	1183.18	715.725	1403.13	843.35	879.7	979.625	813.05	749.625	732.25	1405.07	757.7
3589.92	1178.38	715.95	1410.88	842.575	880.125	980.45	815.025	749.75	732.175	1407.8	758.5
3593.17	1179.78	717.45	1404.13	839	877.625	977.85	813.8	749.575	730.175	1405.2	760.325
3596.42	1176.3	716.2	1412	840.7	880.125	977.875	814.825	748.275	731.725	1405.28	758.2
3599.66	1174.38	717.05	1411.28	836.625	876.275	978.2	812.8	749.275	729.675	1400.63	758.55
3602.9	1171.05	715.75	1409.93	839.95	877.825	980.65	814.225	749.575	732.05	1401.53	759
3606.14	1176.85	716.775	1410.03	837.4	878	981.75	813.475	749.525	732.4	1402.68	758.7
3609.38	1174.85	715.7	1409.3	841.175	876.125	980.5	812.3	749.4	731.125	1396.68	759.625
3612.62	1172.25	716.4	1407.28	839.95	874.55	978.325	814.075	750.4	730.5	1401.38	758.725
3615.85	1171.63	716.975	1404.25	839.65	873.025	981.075	813.275	749.1	730.525	1398.47	756.825
3619.09	1168.88	715.925	1407	840.2	874.25	980.675	812.175	748.475	731.825	1398.68	760.45
3622.32	1162.65	715.375	1413.55	838.8	873.775	982.25	814.625	749.95	732.175	1399.4	759
3625.55	1169.8	715.35	1409.95	836.95	872.7	978.8	812.625	749.9	732.25	1407.5	758.725
3628.78	1165.78	715.6	1401.38	836.65	874.7	979.925	812.825	748.625	732.2	1398.85	759.625
3632.01	1164.88	715.325	1404.45	837.325	874.625	977.125	811.625	748.525	731.375	1398.35	760.025
3635.24	1158.32	716.15	1402.15	835.65	870.9	980.025	811.05	748.025	732	1405.4	759.725
3638.47	1159.2	715.675	1403.7	834.3	870.25	979.475	812.375	747.35	731.025	1394.82	759.575
3641.69	1157.5	715.6	1401.45	832.675	869.15	976.25	812.95	746.825	732.7	1397.05	758.85
3644.92	1152.4	714.325	1400.3	832.8	868.775	979.65	814.125	747.775	731.625	1395.43	758.65
3648.14	1156.6	715	1400.57	833.3	866.875	972.675	812.5	748.525	731.65	1397.45	758.775
3651.36	1150.38	715.675	1402.78	835.65	868.2	972.55	812.725	749.775	732.8	1397.85	760.5
3654.58	1148.32	715.075	1400.28	832.25	865.525	975.2	813.025	747	731.5	1402.5	758.225
3657.79	1146.97	714.65	1395.65	830.975	866.1	971.95	813.375	748.325	732.925	1393.82	759.9
3661.01	1145.18	714.6	1398.43	831.4	863.85	971.625	814.65	747.925	731.325	1398.78	759.075
3664.23	1139.97	714.675	1394.5	833.25	866	970.15	813.15	747.25	732.4	1398.55	759.1
3667.44	1141	714.35	1392.13	832.675	863.2	974.925	814.125	747.375	731.475	1395.93	760.2
3670.65	1142.68	713.975	1389.97	831.325	864.05	971.475	812.55	746.575	733.075	1394.28	759.875
3673.86	1140.3	713.575	1393.72	832.05	862.825	969.325	812.175	745.85	730.45	1394.03	758.2
3677.07	1137.3	714.5	1390.43	833.05	863.475	972.15	813.125	746.225	731.35	1391.5	761
3680.28	1138.28	713.9	1387.43	828.275	860.5	973.475	813.925	746.125	732.175	1392.85	761.15
3683.49	1131.1	713.75	1388.1	829.9	859.3	969.95	810.775	747.4	731.525	1389.15	761
3686.69	1132.05	713.825	1388.07	831.3	858.075	970.275	812.525	746.775	731.8	1386.78	760.1
3689.9	1128.5	713.6	1387.57	829.55	859.4	970.175	811.75	746.675	731.8	1392	759.6
3693.1	1128.18	713.35	1389.53	829.75	858.625	966.9	812.4	745.5	732	1389.2	759.55
3696.3	1130.15	714.075	1382.55	828.2	856.925	970.325	812.3	746.275	731.3	1383.7	758.9
3699.5	1124.85	713.55	1384.03	828.15	857.75	966.975	811.95	744.5	731.325	1383.75	759.775
3702.7	1124.3	712.975	1383.95	825.275	857.325	968.025	809.5	745.5	731.25	1378.8	758
3705.89	1120.13	713.35	1380.63	826.65	855.125	970.475	811.55	743.275	732.05	1375.22	759.5
3709.09	1123.68	713.375	1376.32	827.825	853.375	968.85	809.75	743.975	732.2	1375.05	758.9
3712.28	1117.32	712.925	1377.3	825.875	852.925	970.075	810.725	746.125	732.2	1373.68	759.05
3715.47	1119.47	713.5	1380.3	826.1	851.725	967.55	810.175	743.85	731.775	1373.18	757.9
3718.67	1116.93	712.65	1378.13	825.675	852.2	967.575	810.5	744.825	732.075	1375.15	759.325
3721.86	1115.38	712.3	1374.18	825.125	850.575	967.9	809.95	743.425	730.725	1371.07	757.45
3725.04	1116.15	712.775	1373.65	824.65	850.175	964.875	809.925	743.525	731.2	1368.3	758.675
3728.23	1111.57	712.425	1374.85	824	852.825	966	811.275	743.9	731.175	1364.5	758.85
3731.42	1112.45	713.325	1373.28	822.725	849.05	963.675	809.575	743.05	730.175	1366.05	758.225
3734.6	1108.82	712.1	1372.18	823.3	850.65	961.55	811.075	744.3	730.375	1367.22	759.05
3737.78	1108.78	711.6	1368.13	823	848.4	964.5	809.725	742.525	732.05	1363.13	758.975
3740.97	1105.6	713	1372.3	821.025	849.125	963.3	808.6	743.175	731.1	1364.35	758.025
3744.15	1103.57	712.575	1367.78	824.15	847.15	961.875	810.8	741.825	731.6	1360.85	758.2
3747.32	1102.15	713.325	1372.28	821.725	849.9	960.5	809.275	744.175	730.95	1361.55	759.1
3750.5	1102.68	712.2	1367.93	819.3	845.525	959.3	810.275	742.45	730.95	1358.05	759.925
3753.68	1101.9	712.675	1363.53	820.95	848.075	961.275	808.5	743.1	729.825	1354.85	757.45
3756.85	1099.82	712.85	1365.07	821.075	848.825	962.95	807.175	742.375	729.725	1354.13	758.275
3760.03	1098.47	713.35	1363.78	821.25	844.775	961.15	810.675	742.375	730.725	1355.53	756.75
3763.2	1095.38	712.35	1358.65	820.95	845.65	959.775	809.325	742	730.55	1352.05	756.525
3766.37	1092.35	712.05	1364.18	820.65	844.175	960.9	808.775	742.525	729.975	1351.4	759.675
3769.54	1095	712.275	1364.28	819.5	841.675	957.775	806.3	741.1	730.475	1354.03	756.85
3772.7	1090.75	711.625	1360.13	819.225	843.3	957.225	808.05	741.4	731.825	1351.25	758.325
3775.87	1092.47	712.25	1362.93	819.475	841.375	959.5	808.8	741.45	729.675	1351.88	756.4
3779.04	1090.57	712.375	1359.95	818.7	841.775	957.8	809.125	742.775	731.025	1348	758.775
3782.2	1087.22	712.275	1354.85	817.825	842.375	956.7	806.675	741.25	730.425	1346.93	756.8
3785.36	1082.85	710.925	1353.5	818.825	840.225	956.6	809.35	740.8	731.175	1346.1	757.2
3788.52	1083.47	713.25	1352.25	817.625	839.6	954.95	808.925	743.175	729.825	1349.5	758.725
3791.68	1081.4	711.425	1349.93	815.575	837.6	955.95	807.6	740	729.775	1346.13	759.1
3794.84	1081.55	712.45	1350.03	817.3	835.525	952.475	807.65	740.2	730.75	1347.2	757.15
3798	1077.8	710.875	1346.8	817.2	836.3	955.375	807.575	742.1	731.325	1343.78	757.075
3801.15	1079.05	711.375	1345.63	815.8	834.825	955.025	807.525	741.275	730.475	1344.4	757.35
3804.31	1076.3	712.275	1347.63	814.55	836.9	954.4	807.9	740.975	729.875	1347.32	757.575
3807.46	1074.13	711.9	1345.68	815.275	836.775	956.175	808.3	741.775	730.925	1342.15	758.075
3810.61	1073.88	712.2	1347	816.075	836.175	952.675	805	740.2	730.725	1345.65	756.6
3813.76	1073.05	712.45	1341.75	815.9	835.95	953.425	808.275	741.925	730.925	1338.35	756.725
3816.91	1070.25	711.35	1341.4	816.475	835.525	952.025	804.575	741.425	729.925	1336.22	757.9
3820.06	1066.55	711.575	1346.43	813.9	832.325	957.25	806.25	740.325	729.5	1331.75	757.375
3823.2	1067.15	712.85	1346.3	814.125	830.425	951.975	805.875	741.15	730.25	1335.55	757.825
3826.35	1067.28	711.725	1341.82	813.375	832.3	948.075	806.225	740.075	729.275	1336.53	758.1
3829.49	1064.6	711.45	1339.93	812.3	832.825	951.475	806.175	740.85	731.025	1333.18	757.25
3832.63	1064.1	711.225	1343.6	815.375	833.275	952.15	806.15	740.35	730.125	1337.2	757.85
3835.77	1063.3	710.7	1338	811.575	830.875	947.85	803.975	740.525	731.925	1329.65	756.55
3838.91	1061.78	710.5	1335.68	812.475	831.525	950.2	805.275	739.75	730.175	1324.5	756.6
3842.05	1061.53	711.3	1340.68	811.925	831.75	948.375	805.4	739.5	731.2	1328.95	757.925
3845.19	1061.63	710.75	1341.3	812.225	832.2	951.275	802.9	738.875	729.65	1328.05	757.55
3848.32	1058.82	711.375	1339.65	811.775	830.75	949.075	804.1	740.25	730.225	1326.72	756.275
3851.45	1060.45	711.325	1345.25	811.375	829.8	949.025	804.525	739.675	730.25	1324.32	758.525
3854.59	1054.53	712.4	1333.07	811.975	828.325	946.675	803.95	738.775	729.45	1325.32	756.7
3857.72	1054.93	711.5	1335.32	811.3	829.025	950.15	806.35	739.925	730.4	1319.95	757.15
3860.85	1056.28	711.3	1334.82	810.85	828.45	949.7	805.95	738.875	729.675	1323.1	757.775
3863.98	1052.75	711.275	1333.15	810.65	827.1	947.55	803.575	737.55	730.75	1314.43	758.125
3867.1	1050.45	711.25	1331.13	808.05	827.55	947.15	806.275	738.95	730.15	1317.6	755.925
3870.23	1049.82	710.925	1328.93	809.8	827.425	950.675	803.825	738.5	730.2	1321.07	758.3
3873.35	1047.05	711.1	1329.9	808.7	824.575	945.05	803.775	738.9	730.85	1317.53	756.825
3876.48	1048.9	710.3	1331.28	810.475	824.65	947	803.15	738.575	729.9	1318.75	757.85
3879.6	1046	710.275	1329.1	809.35	825.775	948.425	805.35	738.725	729.7	1316.32	757.275
3882.72	1047.82	711.525	1327.57	807.2	823.525	944.15	804.95	739.425	730.35	1312.8	756.525
3885.84	1043.43	711.675	1334.13	809.25	823	943.6	803.925	739	729.6	1313.68	758.425
3888.95	1044.35	711.025	1329.47	810.225	823.275	944.95	804.075	737.175	730.3	1310.05	757.775
3892.07	1041.82	710.95	1323.1	809.125	824.2	946.25	804.65	740.2	729.575	1311.28	756.925
3895.19	1042.6	710.75	1324.8	807.375	824.625	946.15	801.15	738.025	730.875	1316.55	757.35
3898.3	1040.9	711	1324.97	807.45	821.475	943.05	804.425	739	730.05	1311.45	757.025
3901.41	1040	710.175	1324.18	806.575	824.45	944.725	803.75	738.85	729.7	1314.55	756.675
3904.52	1036.8	710.775	1321	806.75	821.675	944.6	803.275	738.525	729.9	1309.38	756.85
3907.63	1039.18	710.825	1323.1	806.95	822.175	943.35	801.95	737.825	729.15	1306.97	757.55
3910.74	1034.72	710.975	1321.2	806.3	821.025	944.875	805.975	738.9	730.025	1308.3	756.375
3913.85	1035.25	710.225	1321.38	807.625	819.95	943.125	804.25	737.45	731.225	1309.03	758.7
3916.95	1033	710.6	1323.3	805.675	819.225	943.375	803.9	737.225	730.425	1302.93	757.125
3920.06	1031.55	710.025	1321.93	805.85	818.875	941.575	803.65	738.825	731.15	1305.03	759.35
3923.16	1032	709.35	1316.15	805.05	818.75	943.775	802.4	738.025	728.725	1304.13	757.175
3926.26	1030.88	710.1	1313.93	804.525	815.75	941.475	804.3	737.275	730.625	1308.72	757.55
3929.36	1026.38	710.375	1315.03	805.9	818.525	942.425	803.775	737.675	729.325	1301.25	756.5
3932.46	1030.7	710.225	1316.22	805.375	816.9	941.975	802.4	737.6	730.5	1297.97	757.35
3935.56	1024.78	709.125	1314.2	805.05	817.225	941.35	803.375	736.825	730.45	1300.53	757.9
3938.66	1025.68	710.275	1314.65	804.65	815.8	939.3	801.9	738.5	728.375	1300.82	756.65
3941.75	1019.7	710.35	1307.97	803.375	814.125	939.825	801.475	737.025	729.125	1302.5	755.675
3944.84	1024.22	710.825	1308.97	803.95	816.575	941.275	803.325	736.225	729.65	1297.5	756.225
3947.94	1022.95	709.55	1310.5	803.2	816.325	935	801.825	736.4	729.675	1296.97	757.075
3951.03	1020.4	709.825	1309.35	801.3	815.825	938.65	802.475	735.925	729.15	1293.3	757.05
3954.12	1020.47	709.25	1306.95	801.5	815.325	939.925	800.925	737.25	728.6	1296.3	757.625
3957.21	1022.5	710.675	1311.03	801.625	813.625	937.275	803.8	737	729.875	1294.72	756.5
3960.29	1013.85	710.325	1309.72	801.375	814.05	939.1	802.975	736.4	729.675	1295.65	757.55
3963.38	1019.8	710.5	1309.5	801.225	815.4	938.425	801.75	735.6	730.15	1292.7	757.825
3966.46	1017.2	709.65	1311.85	803.275	814.65	939.475	801.975	735.025	729.525	1288.97	756.825
3969.55	1015.42	708.775	1306.85	800.65	814.15	937.5	801.8	736.5	729.775	1287.1	757.1
3972.63	1015.28	710.75	1308.03	801.1	811.825	938.8	799.875	736.625	729.65	1288.82	758.05
3975.71	1016.13	710.15	1307.65	802.2	811.225	938.9	799.725	735.85	728.15	1288.47	756.1
3978.79	1015.05	710.075	1305.78	801.6	812.6	938.85	800.625	735.65	730.275	1288.8	757.325
3981.87	1015.3	710.6	1309.53	800.725	811.075	935.225	800.5	736.25	730.375	1282.93	757.05
3984.94	1011.9	709.425	1308.88	801.825	811.325	937.425	799.85	734.7	729.3	1287.38	755.075
3988.02	1011.55	709.75	1302.53	801.825	810.45	935.325	799.85	733.75	728.3	1281.82	756.4
3991.09	1011.53	708.875	1304.4	802.275	810.7	939.625	799.55	735.75	729.35	1287.65	756.65
3994.17	1007.5	709.25	1306.7	801.875	812.9	935.425	799.975	733.85	730.1	1284.72	756.95
3997.24	1008.7	708.675	1300.65	801.15	809.15	934.85	797.975	733.45	729.2	1277.63	756.625
4000.31	1007.95	709	1307.03	800.9	810.325	935.6	798.025	735.65	728.9	1283.9	756.675
4003.38	1007.38	708.8	1301.95	798.825	808.925	935.425	799.625	734.175	729.475	1282.43	754.95
4006.44	1005.3	709.45	1303.6	799.975	808.775	933.875	799.4	734.85	729.75	1283.7	757.25
4009.51	1005.05	708.85	1297.45	800.525	809.15	934.325	798.975	734	728.675	1279.97	755.725
4012.58	1007.8	708.925	1295.93	798.975	807.425	936.225	797.85	734.175	728.025	1278.15	756.375
4015.64	1003.83	708.775	1299.28	798.1	807.925	932.475	799.975	733	727.8	1280.78	754.575
4018.7	1001.35	708.225	1300.97	798.3	807.175	933.125	798.625	734.6	727.15	1280.53	755.175
4021.76	1000.33	707.975	1298.78	798.975	806.575	931.875	799.75	732.25	727.825	1278.43	755.125
4024.82	998.525	707.2	1291.63	795.8	807.35	931.95	799.7	732.475	727.125	1277.35	753.725
