# Supplementary material for: Sourcing the origins of carnelian in early Chinese civilizations
Source: Proc Natl Acad Sci U S A. 2026 Feb 2;123(7):e2524563123. doi: 10.1073/pnas.2524563123 (PMC12913004; doi:10.1073/pnas.2524563123)
Supplement: Supplementary file 3 — Dataset S02 (XLSX) [file pnas.2524563123.sd02.xlsx]

## Sheet: Site info
Site	Lat.	Long.	Pit	Date	Citation
Sanxingdui	30.9958	104.201	K7	the late Shang period	黎海超, 冉宏林, 雷雨, 四川广汉市三星堆遗址祭祀区七号坑发掘简报. 四川文物 25–45, 2, 121 (2025)
			K8	1117-1015 BCE	赵昊, 冉宏林, 雷雨, 四川广汉市三星堆遗址祭祀区八号坑发掘简报. 四川文物 21–42 (2024)
			K5	the late Shang period
			K2	1250-1050 BCE	冉宏林, 等, 四川广汉市三星堆遗址祭祀区. 考古 15–33, 2 (2022)
Xingong	39.8186	116.36		the early and middle Shang period
Mogou	34.6839	103.861		1750–1100 BCE	X. Liu, et al., From necessity to choice: dietary revolutions in west China in the second millennium BC. World Archaeology 46, 661–680 (2014)
Yutaliang	37.2645	110.525		1227-1000BCE	孙战伟, 于有光, 种建荣, 曹大志, 陕西清涧县寨沟商代遗址. 考古 34–52, 2 (2024)

## Sheet: Unit & date
Site	Sample	Unit	Date
Sanxingdui	Sc01	K7QW-Y-108	the late Shang period
	Sc02	K7QW-Y-255	the late Shang period
	Sc03	K8⑨:42	1117-1015 BCE
	Sc04	K8⑦:114	1117-1015 BCE
	Sc05	K8⑦:212	1117-1015 BCE
	Sc06	K8⑦:180	1117-1015 BCE
	Sc07	K5①：42	the late Shang period
	Sc08	K2-86:00384-②	1250-1050 BCE
	Sc09	K2-86:00384-④	1250-1050 BCE
	Sc10	K2-86:00384-①	1250-1050 BCE
	Sc11	K2-86:00384-③	1250-1050 BCE
Xingong	XGc4	M77	the early and middle Shang period
	XGc5	M169:3	the early and middle Shang period
	XGc6	K1-1:1	the early and middle Shang period
Mogou	LMc01	M355:C5	1750–1100 BCE
	LMc02	M390-B9	1750–1100 BCE
	LMc03	M393:6	1750–1100 BCE
	LMc04	M455-A2-1	1750–1100 BCE
	LMc05	M455-A2-2	1750–1100 BCE
	LMc06	M459-A10	1750–1100 BCE
	LMc07	M475-A6	1750–1100 BCE
	LMc09	M720:A10	1750–1100 BCE
Yutaliang	ZYc01	M8:2-1	1227-1000BCE
	ZYc02	M8:2-2	1227-1000BCE

## Sheet: LA-ICPMS
Sample	Site	Li	Be	B	Na	Mg	Al	Si	P	K	Ca	Sc	Ti	V	Cr	Mn	Fe	Co	Ni	Cu	Zn	Ga	As	Se	Rb	Sr	Y	Zr	Nb	Mo	Ag	Sn	Sb	Cs	Ba	La	Ce	Pr	Nd	Sm	Eu	Gd	Tb	Dy	Ho	Er	Tm	Yb	Lu
Sc01	Sanxingdui	1.19904	1.57474	33.4906	311.797	4.9551	216.4	466332	45.7002	118.937	453.853	1.84577	7.01077	1.8638	0.749668	0.221829	426.978	0.0399017	3.05768	8.24614	0.860008	0.480116	3.01209	7.47177	0.335354	0.613504	0.0223063	10.6012	0.252507	0.00347308	0.0388457	0.322291	0.130471	0.0160805	0.332074	0.00521701	0.0119648	0.00252902	0.00584986	0.0034	0.00102102	0.00224751	0.000560026	0.00289268	0.00138145	0.00253617	0.000700156	0.00953311	0.00254887
Sc02	Sanxingdui	1.66666	1.89457	23.3716	172.644	16.2477	213.662	466161	38.0823	131.754	572.371	1.65235	0.128075	1.61992	0.646401	5.95212	761.761	0.0148996	3.65775	13.7708	0.547092	1.04427	1.99582	2.03963	0.398289	1.45028	0.0549924	0.0622178	0.00494707	0.00537379	0.0184099	0.347672	1.25811	0.00733416	2.20442	0.0134763	0.0212548	0.0030488	0.0107682	0.00392313	0.000947127	0.00219661	0.000630086	0.00636276	0.00117883	0.00446406	0.000393892	0.0061571	0.000661724
Sc03	Sanxingdui	5.31663	2.61251	95.7553	412.24	32.4276	1.50023	465735	28.6578	256.117	519.139	2.12665	0.0850907	1.47287	0.465753	0.292258	1261.94	0.00969466	3.09448	2.8544	1.80132	0.179222	3.37981	3.06227	0.194271	2.78066	0.0133884	5.62413	0.00233751	0.00445604	0.325148	0.20987	1.7493	0.0185764	3.91891	0.00113016	0.00173866	0.000363698	0.00191813	0.002993	0.0005921	0.001855	9.42372e-05	0.00171929	0.00033829	0.00121992	0.000379323	0.0101269	0.00150807
Sc04	Sanxingdui	1.39726	0.224025	490.382	705.169	14.5117	0.911219	465241	28.9265	153.862	623.603	1.67257	0.991676	1.69419	0.579845	2.16291	777.607	0.0184842	3.9985	0.05062	4.20863	0.200233	9.09009	4.93396	0.321943	3.34231	0.00267763	16.1428	0.135575	0.00286881	0.00681749	0.193355	5.29554	0.0389505	0.0704616	0.000281699	0.000322023	0.000443593	0.00162925	0.00171397	0.000165066	0.00108088	0.000125582	0.00116178	0.000206174	0.000864878	0.000302018	0.00191046	0.000601093
Sc05	Sanxingdui	0.38781	2.11931	102.846	278.037	16.1129	47.6348	465523	33.7093	72.5131	548.024	1.99393	32.936	1.81098	0.654146	12.7417	1600.83	0.0391805	3.31003	11.1412	0.882715	1.32008	9.315	10.8226	0.293921	1.86289	0.104868	124.545	1.78952	0.0153312	0.0697819	0.223624	0.264713	0.0184444	0.873448	0.0280941	0.0398692	0.0143337	0.0322669	0.00810825	0.00134168	0.0140257	0.00201842	0.0127536	0.00284136	0.00911906	0.00223596	0.0347303	0.00820992
Sc06	Sanxingdui	3.35555	0.695128	373.727	552.102	28.9361	0.736246	465177	24.5712	176.343	657.913	1.69282	0.914424	1.3738	0.607415	1.70178	1264.83	0.00839159	3.15536	0.643476	6.97642	0.175514	11.5822	7.10127	0.463272	5.00241	0.0131501	14.464	0.165008	0.00514424	0.00467314	0.17064	1.1285	0.0341992	0.796549	0.0101985	0.0193	0.00173732	0.0065875	0.00152549	0.000773924	0.00323077	0.000341918	0.00241488	0.00043156	0.00168422	0.000566529	0.00240939	0.000633569
Sc07	Sanxingdui	0.289318	0.608048	19.4918	78.7525	8.42839	51.849	466468	35.6468	233.327	173.82	1.48262	0.714996	0.288319	4.07019	1.41177	946.655	0.0161989	1.6106	17.5532	5.01316	1.40892	2.19149	2.69215	0.358631	0.433476	0.150602	0.631365	0.0115683	0.00961665	5.53951	1.53743	0.31431	0.0102419	2.52382	0.0767594	0.0493294	0.0228819	0.0813705	0.0357288	0.0069251	0.0396225	0.00631213	0.0250733	0.00513452	0.0167763	0.00271408	0.0172615	0.00411713
Sc08	Sanxingdui	0.109719	0.683455	12.2686	95.6876	31.8743	6.01812	464965	40.3873	83.8384	192.298	1.19981	0.470414	11.1586	4.07086	15.6844	3337.2	0.359754	1.21353	124.504	11.6336	0.361041	4.25197	1.70929	0.170743	0.778129	0.307648	2.88363	0.0318845	0.184091	18.5799	6.4365	0.192544	0.0190561	8.01203	0.110714	0.191725	0.0235906	0.0847005	0.139615	0.0135537	0.0273903	0.00699007	0.0339212	0.0221422	0.0305436	0.0123272	0.0855042	0.0213111
Sc09	Sanxingdui	1.00829	2.47019	340.065	511.082	36.471	1.37968	465385	17.5727	142.457	369.939	1.7569	4.34649	0.0278367	3.34901	4.92024	1396.54	0.0158321	1.41211	0.292357	1.22025	0.0755449	16.6754	0.228941	0.151148	6.40612	0.101751	5.77711	0.252573	0.00349016	2.01144	0.267412	0.770781	0.0175813	0.587628	0.0232526	0.0467208	0.00396261	0.0226234	0.00721108	0.00163881	0.00863799	0.00196223	0.0139565	0.00155858	0.00944429	0.00281083	0.0227074	0.00482148
Sc10	Sanxingdui	1.67163	2.12456	109.386	257.372	17.4758	5.52714	466455	25.0402	155.778	272.718	1.78028	0.317909	0.0457418	2.87028	0.441755	592.554	0.0398731	1.5281	5.97718	5.40232	0.562362	3.71698	3.06537	0.240034	4.29372	0.00663993	7.7024	0.014417	0.00757008	7.38631	0.705635	0.165891	0.0386236	3.7886	0.00196443	0.00820173	0.00579769	0.0116782	0.0418653	0.00273742	0.00146434	0.00070314	0	0.00155759	0.00212062	0.0016622	0.0140132	0.00140086
Sc11	Sanxingdui	1.87792	0.419703	478.743	717.257	30.5541	4.05739	465157	19.1266	200.807	284.441	1.81095	3.46374	0.0175651	3.90852	0.384312	1129.16	0.0364809	1.75533	3.43108	3.6556	0.162459	14.6484	2.94705	0.456758	4.63634	0.0135402	104.458	0.702162	0.00450826	1.01335	0.534104	0.64343	0.0249966	0.890186	0.00259133	0.00713447	0.000845673	0.0044737	0.00400411	0.00172127	0.00163684	0.000439644	0.00165767	0.000786923	0.000603096	0.0015366	0.00285277	0.00111804
XGc4	Xingong	0.112729	0.406755	3.75043	76.6935	17.7734	4.75881	466710	45.9904	104.262	366.984	0.944516	0.497393	2.42409	5.48536	0.727664	551.945	0.0392088	1.85098	3.81168	0.436932	1.7895	3.9827	0	0.17147	0.685976	0.0498041	0.0479172	0.0946722	0.00431366	0.421212	0.272763	0.250457	0.00362714	0.764693	0.0373975	0.0218381	0.00820648	0.0438516	0.00573596	0.00295499	0.0258426	0.0139579	0.0157666	0.00236465	0.00704856	0.00413122	0.00892322	0.000948917
XGc5	Xingong	0.615465	0.983665	47.4434	100.691	5.40893	15.1623	466642	26.4698	52.9384	414.861	0.836904	0.0494786	0.85361	0.22767	4.26165	590.026	0.0229531	1.67139	0.158864	0.406742	0.251908	2.75072	0.0890037	0.0706428	0.463208	0.0276934	0.197169	0.0128851	0.00624278	0.008477	0.0474603	1.40927	0.00787933	0.883744	0.0182217	0.0119823	0.00460333	0.0120374	0.00523989	0.000991667	0.00756511	0.000764333	0.00293489	0.000707111	0.00157067	0.000508222	0.00456444	0.00270768
XGc6	Xingong	0.137371	0.551309	35.8313	210.079	13.1058	26.8952	466305	69.4012	169.472	329.976	1.1326	0.519926	0.627752	3.98041	21.0441	868.474	0.120345	2.16727	0.416127	1.34466	0.214449	2.05374	32.9942	0.403291	1.15094	0.144018	0.162739	0.0029622	0.247871	0.0598439	1.36276	0.291488	0.0174959	2.61417	0.0421766	0.555704	0.00562398	0.0300045	0.0208108	0	0.0520249	0.00423447	0.018257	0.00643714	0.0179422	0.003921	0.0306196	0.00597778
LMc01	Mogou	0.520664	1.47998	71.3257	189.562	26.7283	66.7656	466624	56.0889	152.927	310.953	1.08772	0.155972	0.290856	5.77434	7.64879	317.201	0.0323048	1.75284	2.4459	1.22091	0.287572	0.752386	4.67155	0.446541	1.3243	0.0725534	0.525135	0.00645377	0.0103217	0.563843	1.12372	0.879511	0.00919695	1.4248	0.0115591	0.127979	0.00586397	0.033065	0.00406785	0.0278058	0.0202844	0.00576402	0.0105297	0.00140566	0.0153481	0.011376	0.0214645	0.00682259
LMc02	Mogou	1.48089	3.2815	277.285	389.939	53.7503	2.06408	465779	47.5186	182.363	253.823	1.52619	31.2655	0.0643403	4.77874	0.267773	976.87	0.0266191	1.47006	0.0458805	2.96075	0.493099	11.0476	1.12503	0.467409	5.28763	0.0165447	40.5141	1.82596	0.00597426	0.00605782	0.852203	2.27679	0.044123	0.719247	0.00110511	0.00619	0.00102713	0.00301873	0	0.00121279	0.00564678	0.000513319	0.00117714	0.000792146	0.00237702	0.000700705	0.00861973	0.00299257
LMc03	Mogou	0.436916	3.35284	17.4226	88.3397	10.1712	11.6534	467036	58.2221	42.3927	146.422	1.11157	0.852691	0.00280776	6.84102	4.7742	246.948	0.424241	1.15302	0.515887	1.29052	0.406547	0.451668	13.2392	0.301826	0.965488	0.418865	0.342961	0.0190903	0.0118415	0.952909	1.09032	0.181733	0.0147107	1.5383	0.00736154	0.00981815	0.0062643	0.00947494	0.0118778	0.00520375	0.00892502	0.00304083	0.0296196	0.0092432	0.0516942	0.0199214	0.190558	0.0362679
LMc04	Mogou	0.669566	1.18895	18.2417	117.642	15.7643	79.5817	466983	55.7804	123.397	81.8203	1.15911	0.0966669	0.0711114	5.00128	1.71588	208.803	0.0153861	1.11538	1.81299	0.618979	0.522561	0.247621	13.0529	0.175326	0.674569	0.043892	0.294509	0.000628908	0.00947592	0.0457878	0.820666	0.156606	0.00697343	0.79376	0.00141974	0.00114819	0.00146727	0.00207217	0.00132815	0.000339038	0.00484269	0.00169443	0.00238048	0.000621562	0.00423647	0.00215828	0.031558	0.00594118
LMc05	Mogou	0.944783	3.14993	11.8495	96.5491	20.4368	35.6092	466698	47.6973	68.9039	181.001	1.27191	0.0930238	0.0345752	4.14808	1.32278	725.133	0.00796268	1.77235	0.125178	0.302576	0.889785	0.350521	6.61565	0.307122	1.72145	0.148735	0.0911255	0.0113518	0.00398091	0.00345051	0.855016	0.0694604	0.0420032	1.52719	0.00149435	0.00365596	0.000705006	0.00536744	0.00478665	0.000943043	0.00266492	0.00110116	0.010089	0.00254357	0.014928	0.00400798	0.0472774	0.0100376
LMc06	Mogou	7.73913	1.89103	126.518	319.001	50.8228	1.52473	465972	47.3039	163.105	288.499	1.5037	0.309731	0.0325926	4.94275	0.200256	1158.17	0.012895	1.80719	0.0492729	1.10883	0.297771	1.4018	8.70237	0.182144	6.10315	0.00623307	10.0026	0.00359906	0.00357916	0.00725838	0.860367	0.890831	0.0136645	9.18669	0.000812337	0.00149923	0.000232595	0.00338504	0.00234145	0.000750161	0.0019576	0.00040185	0.0011727	0.000512387	0.00158049	0.000520767	0.0026234	0.000992386
LMc07	Mogou	0.419791	0.642626	9.26261	125.412	7.47772	74.5474	466918	52.0614	61.2464	151.144	1.15646	0.479691	0.477033	4.16078	7.0624	333.541	0.0297225	1.39874	0.298956	0.36651	1.36458	1.55578	8.23747	0.0691699	0.788637	0.0913805	0.010088	0.00572444	0.00355865	0.0188636	1.05802	0.959301	0.00232076	1.66331	0.011341	0.0102557	0.00541182	0.0201793	0.00699829	0.000701792	0.00785989	0.00273428	0.00598595	0.00244989	0.00557543	0.00150882	0.00796535	0.0010957
LMc09	Mogou	3.53126	1.86174	123.971	196.618	45.2406	2.29905	466242	37.7134	98.6761	458.89	1.58891	0.594417	0.0235696	5.50947	0.439186	771.628	0.0239565	1.52156	0.132916	1.86526	0.179593	2.49374	2.43681	0.179402	5.86715	0.0217783	9.42616	0.0120544	0.00307006	0.0162444	0.620323	1.05253	0.0244021	0.502215	0.00170997	0.0124798	0.000907611	0.00645641	0.00332442	0.000931725	0.00429471	0.000674492	0.00159297	0.000598205	0.00237238	0.000328111	0.00791756	0.00122705
ZYc01	Yutaliang	1.91513	2.10317	110.646	187.616	13.3335	1.05298	466402	43.074	166.362	283.957	2.62567	0.323101	0.470595	5.11212	0.397501	687.925	0.0170187	1.93451	2.54913	1.83715	0.425949	2.773	1.00327	0.277108	7.96956	0.00612987	16.5254	0.0685301	0.0214941	0.0192122	0.659978	0.112418	0.0251468	23.8856	0.00232341	0.00150353	0.00352626	0.00270381	0.00052146	0.000733604	0.00528555	0.0020258	0.0016291	0.000404753	0.00225079	0.011816	0.0084507	0.0020836
ZYc02	Yutaliang	0.185909	0.425379	32.9501	111.528	17.8898	5.36973	466792	44.8414	274.782	169.743	1.26218	0.106831	0.0391512	5.05292	3.34953	385.099	0.0274703	1.74237	0.172984	1.20565	0.140215	0.625726	6.18115	0.312212	1.53502	0.0469422	0.0282538	0.000678545	0.0110658	0.0243807	0.696063	1.63791	0.00584442	1.60714	0.00463958	0.00395464	0.000797204	0.00209542	0.00810214	0.00167724	0.00390436	0.00320115	0.00209222	0.000882826	0.00461879	0.00114038	0.00851869	0.00204614
[truncated: 9 more columns]

## Sheet: CDA
			GROUP		PGM		POINT			PERCENT
sample	site	No.	Dis_1	Dis_2	1st PGM	2nd PGM	Dis1_1	Dis2_1	Dis3_1	Dis1_2	Dis2_2	Dis3_2	Dis4_2
Sc01	Sanxingdui	K7QW-Y-108	4	3	YSO	CAOB	-0.790812	2.01406	-0.774865	0.000466741	0.00138839	0.0127292	0.985416
Sc02	Sanxingdui	K7QW-Y-255	3	4	CAOB	YSO	0.628405	1.87067	0.927035	0.114563	0.000282821	0.597781	0.287373
Sc03	Sanxingdui	K8⑨:42	4	3	YSO	CAOB	-2.04977	1.60687	0.783134	1.13121e-05	0.00982559	0.42086	0.569303
Sc04	Sanxingdui	K8⑦:114	4	3	YSO	CAOB	-0.398053	2.14103	-0.687051	0.00152443	0.000594462	0.0129808	0.9849
Sc05	Sanxingdui	K8⑦:212	4	3	YSO	CAOB	-1.17842	2.24969	0.341244	6.34791e-05	0.000479769	0.0557657	0.943691
Sc06	Sanxingdui	K8⑦:180	4	3	YSO	CAOB	-1.12718	2.13518	0.385854	0.00011146	0.000770504	0.0881742	0.910944
Sc07	Sanxingdui	K5①：42	3	1	CAOB	SA	0.0274135	-0.0812849	1.0375	0.0240586	0.0154082	0.959504	0.0010295
Sc08	Sanxingdui	K2-86:00384-②	1	3	SA	CAOB	1.22728	0.98815	0.611358	0.743052	0.000487137	0.246221	0.01024
Sc09	Sanxingdui	K2-86:00384-④	4	3	YSO	CAOB	-4.02891	3.69856	1.32094	8.63406e-12	2.51033e-06	0.00100931	0.998988
Sc10	Sanxingdui	K2-86:00384-①	3	4	CAOB	YSO	-4.20758	1.07933	1.69489	2.61927e-09	0.0663854	0.837301	0.0963133
Sc11	Sanxingdui	K2-86:00384-③	4	3	YSO	CAOB	-3.72754	3.04529	1.18041	2.36265e-10	4.74092e-05	0.00696482	0.992988
XGc4	Xingong	M77	4	2	YSO	SC	-0.464178	1.38958	-1.5527	0.0100168	0.0234566	0.0189393	0.947587
XGc5	Xingong	M169:3	3	4	CAOB	YSO	-0.937906	1.85482	1.05171	0.000380444	0.00122371	0.53755	0.460846
XGc6	Xingong	K1-1:1	4	3	YSO	CAOB	-0.230958	3.57593	0.191832	3.57281e-05	5.35466e-07	0.00107925	0.998884
LMc01	Mogou	M355:C5	3	4	CAOB	YSO	-0.375522	1.42442	1.25224	0.00316635	0.00130924	0.904512	0.0910123
LMc02	Mogou	M390-B9	4	3	YSO	CAOB	-3.07075	1.86257	1.42947	1.00179e-07	0.00489903	0.432687	0.562414
LMc03	Mogou	M393:6	4	3	YSO	CAOB	-3.22092	2.49188	1.9257	1.12267e-08	0.000349511	0.224159	0.775491
LMc04	Mogou	M455-A2-1	3	2	CAOB	SC	-1.65898	0.373025	0.812107	0.000100844	0.0864212	0.895567	0.0179104
LMc05	Mogou	M455-A2-2	4	3	YSO	CAOB	-2.24707	1.74788	0.351077	4.17599e-06	0.00891053	0.136968	0.854117
LMc06	Mogou	M459-A10	4	3	YSO	CAOB	-3.81828	2.59701	1.58658	7.79557e-10	0.000379359	0.0641768	0.935444
LMc07	Mogou	M475-A6	4	3	YSO	CAOB	-0.354987	2.33766	-0.466751	0.00102246	0.000222181	0.011679	0.987076
LMc09	Mogou	M720:A10	4	3	YSO	CAOB	-3.54047	2.5433	0.67767	2.19604e-09	0.000486677	0.0123778	0.987136
ZYc01	Yutaliang	M8:2-1	2	3	SC	CAOB	-4.33614	-0.254958	0.846179	1.79799e-09	0.846022	0.152172	0.00180626
ZYc02	Yutaliang	M8:2-2	3	4	CAOB	YSO	-1.8272	1.20272	1.17242	2.51172e-05	0.0118288	0.868456	0.11969
			1-SA-South Asia
			2-SC-South China
			3-CAOB-Central Asia Orogenic Belt
			4-YSO-Yanshan Orogenic Belt
