# Supplementary material for: Sourcing the origins of carnelian in early Chinese civilizations
Source: Proc Natl Acad Sci U S A. 2026 Feb 2;123(7):e2524563123. doi: 10.1073/pnas.2524563123 (PMC12913004; doi:10.1073/pnas.2524563123)
Supplement: Supplementary file 4 — Dataset S03 (XLSX) [file pnas.2524563123.sd03.xlsx]

## Sheet: Souces
No	Abbreviation	Full location	Number of Samples	Lat.	Long.	Country
1	CNH	China Nenjiang Heilongjiang	14	49.1787	125.219	China
2	CXK	Xunke, Heilongjiang, CN	11	49.1215	128.922	China
3	CTH	China Tongjiang Heilongjiang	10	47.6365	132.547	China
4	DKU	Delgerkhaan Uul	2	46.6218	111.772	Mongolia
5	SCH	Shiriin Chuluu	8	45.8156	110.682	Mongolia
6	CBP	Cunzhuyingzi, Beipiao, Liaoning, CN	3	42.0337	120.926	China
7	CLB	China Liaoning Beipiao	7	41.7832	120.726	China
8	CLN	China Liaoning	22	41.7832	120.726	China
9	CXH	China Xuanhua Hebei	10	40.6025	115.055	China
10	CXZ	Dishuiya, Xuanhua, Hebei, CN	8	40.5372	114.913	China
11	CALS	Alashanzuo, Inner Mongolia CN	10	40.177	104.806	China
12	CGN	Langmusi, Luqu, Gansu, CN	9	34.0899	102.637	China
13	CDG	China Diebu Gansu	20	34.047	104.394	China
14	CNY	China Nanjing Yuhua	10	32.0002	118.777	China
15	CPJ	Pujiang, Zhejiang, CN	5	29.4603	119.902	China
16	CLS	Waxi, Liangzhou, Sichuan, CN	8	28.5563	103.169	China
17	CMG	China Sichuan Meigu	10	28.3266	103.123	China
18	CZY	China Zhaotong Yunnan	10	27.6218	103.6	China
19	CBSh	Baoshan, Yunnan, CN	7	25.3963	99.2456	China
20	CBS	China Baoshan	11	25.0035	99.1393	China
21	IMB	Mardak Bet, Gujarat	10	23.384	71.1208	India
22	IRTP	Ratanpur, Gujarat	10	22.2582	73.2598	India
23	BRM	Bengal Ruj Mahal	10	22.2233	87.5106	Bengal
24	MJ	Mahurjhari	20	22.0564	79.9431	India
25	IRTT	Ratan Tekri, Gujarat	15	22.031	69.3411	India
26	IUDR	Undari, Maharashtra	20	20.9985	79.2009	India
27	IPT	Paithan, Maharashtra	20	19.4777	75.3879	India

## Sheet: Composition of raw materials
Source	Specimen	Li	Be	B	Na	Mg	Al	Si	P	K	Ca	Sc	Ti	V	Cr	Mn	Fe	Co	Ni	Cu	Zn	Ga	As	Se	Rb	Sr	Y	Zr	Nb	Mo	Ag	Sn	Sb	Cs	Ba	La	Ce	Pr	Nd	Sm	Eu	Gd	Tb	Dy	Ho	Er	Tm	Yb	Lu
BRM	BRM01	21.3961	0.0495705	0.292415	419.585	9.51936	898.714	465923	26.9821	403.437	323.771	0.581411	0.430126	1.07947	0.144643	0.211597	23.2938	0	0	0.810152	0.660173	1.24534	0.648456	1.47363	0.688357	0.760777	0.0365245	0.158106	0.0037065	0	0.077506	0.060707	0.056715	0.0161795	1.86113	0.00392	0.017626	0.000569	0.0258995	0.0049425	0.00091	0.001087	0.000954	0.002451	0.000958	0.0016606	0.001608	0.005645	0.0029135
BRM	BRM02	13.0522	0.0258375	0.44514	357.732	9.14792	638.17	466282	25.0158	279.066	310.869	0.447907	0.249802	0.941328	0.552635	0.129037	24.6912	0.0485545	0.542349	0.415031	0.211376	1.00002	0.83426	0.438877	0.530236	0.620503	0.152198	0.139802	0.000174	0	0.002073	0.0735675	0.0530155	0.011745	1.28794	0.002612	0.0095325	0.0012465	0.0011845	0.0027215	0.0021155	0.0079465	0	0.0097985	0.000903	0.0011435	0	0.0026585	0.000399
BRM	BRM03	0.679133	0.357124	0.808038	88.2219	16.0781	199.133	465582	24.7281	43.9635	367.266	1.03899	0.0775255	2.70236	0.421862	2.5634	2211.02	0.181817	1.44596	2.8589	1.05115	1.18449	1.30568	0.060594	0.0894125	0.597419	0.421478	0.0421655	0.0006605	0.013289	0.0092585	0.0414	0.0202065	0.0052485	2.577	0.285399	0.413651	0.100001	0.363918	0.0880135	0.020573	0.0908455	0.0170885	0.090664	0.018319	0.045422	0.0065535	0.041663	0.0075265
BRM	BRM04	0.520274	0.247793	0.38257	89.4643	22.0147	179.495	466264	22.5475	50.492	409.609	0.775175	0.250045	3.38018	1.24957	1.0421	1082.68	0.0072295	1.45237	1.19812	0.460599	1.17559	0.98343	0.350283	0.124315	0.71739	0.264038	0.474992	0.004412	0.0021	0.0054925	0.047712	0.0154915	0.0032895	4.67341	0.159595	0.101557	0.065644	0.230856	0.0585425	0.014615	0.045949	0.0106005	0.05365	0.011234	0.0327535	0.006439	0.0344755	0.005704
BRM	BRM05	0.271096	0.123752	0.689659	152.211	28.5197	116.079	465708	35.0271	109.66	466.053	0.731084	1.97058	12.8283	2.55028	4.1796	1840.42	0.0736105	1.68435	6.52087	3.24895	0.5162	1.49143	0.278934	0.133904	0.700095	0.418427	0.272924	0.005507	0.023383	0.0132175	0.0958645	0.008482	0.001644	2.42105	0.070391	0.105639	0.0369065	0.133252	0.045648	0.0164765	0.0453505	0.0099295	0.0689305	0.013665	0.0577495	0.0074825	0.051726	0.0071495
BRM	BRM06	0.220662	0.06783	0.410161	105.358	32.0506	137.075	465081	44.335	81.0393	381.769	0.571098	3.07656	16.1976	8.45229	2.37981	2962.7	0.106924	1.14542	3.50967	2.87595	0.593425	0	0.293176	0.095933	0.772887	0.499015	0.281114	0.0083595	0.036411	0	0.0871905	0.018766	0.0014015	2.29561	0.06706	0.106771	0.0371075	0.150528	0.039698	0.0137365	0.0704375	0.010231	0.0855515	0.0191925	0.060701	0.0095015	0.0611155	0.0088315
BRM	BRM07	6.1175	0.187344	0.430096	257.517	29.2171	457.681	465777	34.1746	242.695	459.413	0.85199	52.7264	10.3711	3.15832	2.13621	951.838	0.0535605	1.39345	2.19871	0.976298	0.894848	1.40671	0.262124	0.407745	1.00215	0.513203	2.96649	0.219878	0.0169155	0.0350695	0.090705	0.019402	0.0024305	3.55452	0.201684	0.525999	0.0712135	0.294624	0.077638	0.01601	0.0849145	0.01281	0.090361	0.018182	0.061474	0.009811	0.096605	0.0131495
BRM	BRM08	15.5253	0.361237	0.326111	487.439	31.098	942.521	465456	40.9007	504.855	482.55	1.21705	105.78	11.5116	1.18888	2.94157	177.036	0.104929	0.303602	2.37096	0.3169	1.34115	0.935419	0.576762	0.901343	1.44177	0.763514	6.34581	0.458738	0.019514	0.0179315	0.105706	0.011414	0.004315	6.04515	0.360925	1.0711	0.135852	0.531701	0.143045	0.023375	0.127345	0.0240785	0.14401	0.0307	0.111685	0.0176235	0.138892	0.024498
BRM	BRM09	5.68852	0.149994	1.00872	190.27	5.76241	260.297	466800	26.6053	124.943	346.175	0.346672	0	0.782194	0.708309	0.827465	8.14838	0.0006245	0.208533	1.08057	0.433389	3.55662	1.36851	0.512087	0.567737	0.438985	0.0626525	0.010422	0.0008085	0	0.0102075	0.0940935	0.019795	0.007859	1.64269	0.039317	0.0625565	0.0138275	0.024953	0.006393	0.002429	0.007137	0.000918	0.002597	0.0005235	0.0061495	0.000206	0.000181	0.000182
BRM	BRM10	16.5391	0.106706	0.29699	603.956	37.3535	2132.45	464280	24.7255	705.103	669.432	0.41784	0.134008	0.858456	0.397134	2.84618	20.0758	0	0.507617	1.03556	0.873539	2.34884	2.01835	0	4.42226	4.49109	0.0832845	0.0289685	0.005769	0.00312	0.0202805	0.078907	0.008814	0.067366	44.018	0.0874135	0.0975625	0.0083695	0.0320545	0.007389	0.000551	0.008359	0.0017595	0.006473	0.0007665	0.0022265	0.0004455	0.0045285	0.001858
CBS	CBS01	0.0008155	0.401968	1.13575	9.47619	1.8214	32.299	467228	24.3445	20.4597	222.672	0.517246	0.323139	1.08372	0	0.0750435	73.2012	0.0359805	1.02671	0.0257015	0.472194	1.26535	1.75343	0.154129	0.0438285	0.18352	0.10326	0.00486	0.005055	0.0046665	0.008112	0.037136	0.0555615	0.0063755	1.44537	0.003846	0.0088665	0.0019775	0.0026525	0.0037285	0.001828	0	0.001363	0.009971	0.0020815	0.0103405	0.001836	0.022794	0.004009
CBS	CBS02	0.212904	0.62012	1.81275	98.4418	6.69665	318.913	466743	23.2344	61.8436	361.921	0.515993	0.61407	0.848592	0.503777	2.56956	155.662	0	0.458195	0.0291095	0.240808	0.588375	1.08039	0.483633	0.217386	3.82675	0.01696	0	0.0049595	0	0.0074275	0.0699165	0.066167	0.026211	8.22471	0.008986	0.033877	0.0035025	0.0223715	0.0069405	0.0014385	0.0053095	0	0.000229	0.000611	0.0016865	0.000707	0.028661	0.006226
CBS	CBS03	0.0856945	0.165788	1.7667	54.4889	10.6307	186.076	466814	22.5335	55.0479	281.58	0.762057	0.0945185	0.926807	0.277297	1.56006	367.038	0.0316605	1.00826	0.494473	1.78164	1.19916	1.61517	0.281229	0.104097	2.55771	0.0339315	0.107608	0.0044095	0.0046255	0.0033115	0.154531	0.125155	0.0113	2.44527	0.005096	0.0058875	0.001535	0.004017	0	0.002714	0.005958	0	0	0.000775	0.003626	0.001879	0.011864	0.0047
CBS	CBS04	0.166781	0.299833	0.931684	33.5686	2.84264	88.5037	467138	21.8044	23.6352	232.365	0.542395	0.103567	0.934459	0.151319	1.54662	101.865	0	0.795061	0.1661	0.101881	1.01051	2.04763	0.115696	0.070027	1.09987	0.013931	0.0140115	0	0.000742	0.017718	0.076	0.042944	0.0087015	2.53273	0.0075805	0.0133	0.0019295	0.0081235	0.000311	0.0008345	0	0.0005425	0.005177	0.0003965	0	0.0002995	0.013162	0.0016275
CBS	CBS05	0.062724	0.351923	0.764352	54.7756	10.1813	251.538	466827	23.4999	51.0065	294.668	0.447418	0.245709	0.854648	0.194803	2.56926	231.249	0.105211	0.493975	0.0751815	1.11028	1.22934	1.66268	0.255238	0.19635	3.90709	0.03456	0.00769	0.0020955	0	0.0104745	0.574313	0.113109	0.0331765	16.2842	0.0193455	0.037004	0.003541	0.016423	0.0081375	0.0035705	0.0120865	0.000565	0.008242	0.0010895	0.005625	0.0002725	0.0139255	0.003062
CBS	CBS06	0.0726265	0.071758	0.595413	7.22981	0	66.3169	467113	22.5847	18.356	144.011	0.507924	0.914359	0.988741	0.0475955	0.0989655	302.767	0.022002	0.883467	0.0032035	0.0284455	2.09544	2.23591	0.191613	0.06727	1.00051	0.0161535	0.022936	0.020971	0.0023145	0.0057325	0.031909	0	0.0091195	0.76632	0.001986	0.0044405	0.001745	0.0044575	0.0011525	0.005025	0.004984	0.001475	0	0.000469	0.0002235	0.0013945	0.005113	0.0023795
CBS	CBS07	0.041517	0.117546	1.35198	143.698	1.59484	159.269	466941	22.3208	16.2385	217.256	0.554245	8.12309	1.02561	0.395006	0.365023	200.144	0.017572	0.716095	20.6586	0.708708	0.163686	1.98569	0.050721	0.105451	2.98254	0.0100105	0.045502	0.001423	0.0163115	0.0120055	0.147977	0.087778	0.08817	1.72142	0.000488	0.002998	0.000546	0.002277	0.0067625	0.009156	0.0053455	0.000197	0	1.74e-05	0.0009295	0.000167	0.007098	0
CBS	CBS08	0.422007	0.579198	7.48683	248.065	1.52297	446.191	466320	24.0279	70.8026	352.344	0.624405	0.081039	1.23767	0.163949	0.963094	480.852	0.018915	0.861063	1.76602	1.4586	3.72816	2.56199	0.424848	0.346766	17.7914	0.218396	0.009201	0.010294	0.0199685	0.0039755	0.107	0.17451	0.116004	5.55044	0.044118	0.104658	0.019781	0.0834805	0.0215525	0.0101655	0.0325845	0.0047945	0.025408	0.0068145	0.0225535	0.004251	0.0395725	0.008085
CBS	CBS10	0.896399	0.2763	7.37508	201.118	4.18912	576.748	466243	19.3573	288.415	471.466	0.676829	0.065271	0.821322	0.318426	1.43419	160.284	0.178275	0.7117	0.205194	0.0487805	0.527197	1.57543	0.321755	1.01293	7.8511	0.0361705	0.796774	0.0034995	0.025055	0.001782	0.0517715	0.350321	0.064976	8.64426	0.0099465	0.018912	0.003656	0.01111	0	0.002792	0	0.0030425	0.004633	0.000687	0.0061235	0.002517	0.0012575	0.001569
CBS	CBS11	0.147564	0.382458	6.223	199.453	1.45331	259.844	466348	22.3016	55.651	207.659	0.627797	1.03196	1.44854	0.734399	0.67175	942.841	0.021839	0.945478	0.264177	0.304249	1.7271	0.265348	0.020144	0.214436	6.40555	0.0706725	0.0819755	0.0077415	0.002552	0	0.0731845	0.517854	0.101997	2.21895	0.024154	0.0866775	0.013259	0.049625	0.019443	0.0077215	0.0252265	0.001541	0.015501	0.002732	0.0155545	0.0047365	0.041603	0.0065005
CBS	CBS25	0	1.00467	1.24523	39.706	1.19812	3.31804	467170	19.9261	59.1866	173.033	0.482974	0.257387	0.962149	0.557132	0.116427	199.073	0.00149	1.03185	0.189918	1.66504	3.59954	0.933705	0	0.0935175	0.0866985	0.096476	0	0.0019205	0.0175975	0.0375085	0.065538	0.133087	0.002308	0.141318	0.004749	0.0163985	0.002483	0.010887	0.006689	0.001666	0.016114	0.001254	0.004775	0.000698	0.013768	0.003742	0.068858	0.0125855
CDG	CDG01	0.106358	0.896581	5.22498	47.9078	5.4746	47.5834	466290	21.4275	17.5913	157.352	0.317901	0.452456	0.903921	0.572784	0.69494	1583.28	0.141629	0.897054	0.257086	0.414511	0.404071	3.81472	0.753479	0.065061	0.400331	0.025531	0.495096	0.0135795	0.286724	0.0057235	0.05209	2.43888	0.010182	0.562137	0.0135515	0.05109	0.00460725	0.0107905	0.00674	0.00228	0.01325	0.0014325	0.0060195	0.0014865	0.0039405	0.0030775	0.0322515	0.005681
CDG	CDG02	0.234596	2.03798	5.31228	61.5322	2.5911	1.38273	467097	26.6886	16.1668	71.3139	0.241089	0.154891	0.838537	0.536879	0.257207	420.011	0	0.0302585	1.50576	0.312845	0.346391	2.35266	0	0.0935795	0.246446	0.0245425	0.094214	0.006759	0.0884715	0.002022	0.0639555	2.14489	0.012096	0.408281	0.0052855	0.006125	0.001751	0.0133665	0.000714	0.001534	0.00922	0.0009605	0	0.0006535	0.001834	0.0004555	0.0198145	0.006792
CDG	CDG03	0.141429	1.11064	4.89988	13.0154	4.59022	13.0162	467340	24.9968	14.91	92.2196	0.278081	0.056306	1.09573	0.298488	0.362032	43.7062	0	0.510816	0.023666	0.193995	0.370146	1.4645	0	0.0441245	0.265406	0.016406	0.272902	0.0009435	0.0215175	0.010299	0.043401	2.18411	0.0006015	0.337642	0.001681	0.0044925	0.001749	0.004386	0.005474	0.0003755	0.0130125	0.000947	0	0.000288	0	0.0017635	0.0152715	0.007839
CDG	CDG04	0.056902	1.46275	5.49287	62.1899	5.08206	4.77062	466171	22.8112	24.1325	143.37	0.320464	0.466214	1.25008	0	0.385983	1828.55	0.130375	0.025169	1.26966	0.02381	0.42893	4.34996	0.439608	0.072909	0.33065	0.0466815	0.322037	0.0066235	0.345614	0.004723	0.053191	2.49144	0.007551	0.560268	0.010302	0.024885	0.0048755	0.0178805	0.009963	0.0024605	0.0065355	0.001217	0.010914	0.0012325	0.0068285	0.0006155	0.0334	0.006741
CDG	CDG05	0.169488	1.85036	6.06552	5.95962	3.45266	16.6459	467230	23.451	16.3806	118.63	0.395943	0.266425	1.16522	0.220521	0.669076	186.397	0.029683	0.227332	3.76095	0.931077	0.415272	3.17541	0.268045	0.045154	0.262342	0.0174735	0.119312	0.0039155	0.047425	0.005193	0.0828685	2.74601	0.0057455	0.511112	0.003846	0.007864	0.001037	0.0180825	0.0065855	0.0005575	0.002193	0.0020715	0.0046675	0	0.000208	0.000223	0.0227995	0.004539
CDG	CDG06	0.415253	1.30934	9.67601	65.2528	5.10326	55.3386	467199	20.6415	33.0825	166.106	0.343876	0.104808	1.09478	0.445629	0.448574	50.6746	0	0	0.796749	0.247499	0.409463	3.63235	0	0.129153	0.459115	0.011888	1.03204	0.0070045	0	0	0.072336	4.25826	0.0114875	0.765314	0.000733	0.003904	0.001286	0.000142	0	0.0004115	0.0007475	0	0.0037915	0.0003525	0.0043355	0.000965	0.019714	0.007857
CDG	CDG07	0.279975	1.81203	7.95097	34.1636	3.61787	21.445	467254	18.8644	14.3833	175.695	0.357488	0.20903	1.25693	0.245051	0.07575	58.2766	0.028846	0.924351	0.668992	0.0882335	0.325068	3.13333	0	0.069475	0.321906	0.011511	0.507456	0.00614	0	0.002193	0.041605	3.70223	0.0010075	0.765587	0.0011175	0.004762	0.000574	0	0.0065885	0.0012175	0.0114645	0.0009775	0.003249	0.0015035	0.0069885	0.0014225	0.0268355	0.006487
CDG	CDG08	0.539929	1.40611	7.60916	37.5796	3.46419	29.5685	467230	18.8103	20.9269	209.359	0.472357	0.078795	0.729006	0.735884	0.193341	43.9409	0.0489995	0.821114	0.602608	0.367811	0.6181	1.44155	0.349813	0.0808835	0.320654	0.0164755	0.549713	0.0034175	0.0145585	0.0431575	0.073048	3.02186	0.008086	0.547973	0.001709	0.0005635	0.00067	0	0.00115	0	0.004957	0.0007315	0.002187	0.000463	0.0018135	0.0002229	0.023428	0.0063735
CDG	CDG09	0.0092095	0.779227	1.73661	49.9769	5.30548	15.117	466976	25.2244	18.6085	351.339	0.319979	0	0.599448	0.125751	0.480136	320.22	0.0412235	1.585	3.04205	1.04817	0.414251	0.290089	0.476334	0.0455645	0.267723	0.018413	0.0729975	0.0031195	0.050364	0.0374835	0.322331	0.137711	0.0066635	0.815994	0.0011945	0.0028338	0.000913	0.0036425	0.003977	0	0.0014035	0.000531	7.7e-05	0.0001795	0	0.000387	0.00746	0.0008735
CDG	CDG10	0.112611	0.872176	2.56724	63.2734	4.71033	20.0974	467109	22.8481	16.0455	120.764	0.42731	0.161969	0.932103	0.756947	0.360546	334.596	0	0.368494	0.451507	0.152305	0.497455	1.50478	0.243662	0.0569225	0.183806	0.0201385	0.095342	0.002219	0.0519645	0	0.048484	0.151988	0.0011435	0.380015	0.002097	0.0030035	0.001271	0.000793	0.003918	0.0015165	0.0056035	0	0.0065525	0.001308	0.003897	0.0018255	0.00493	0.002165
CDG	CDG11	0.208141	1.62613	31.2984	5.14853	4.71299	13.2243	467150	28.9881	32.259	275.002	0.529516	0.066088	1.07313	0.231654	0.678804	60.8938	0.157323	1.31905	0.406425	0.0836535	2.4215	10.1427	0.337976	0.222434	0.361395	0.0164275	0.0163835	0.0091765	0.001546	0.006987	0.0874345	4.03432	0.0082225	0.683717	0.0012675	0.0015485	0	0.0006835	0.0097445	0.0002875	0	0.0003735	0.003142	1.35e-05	0.0029155	0.000378	0.016505	0.0040415
CDG	CDG12	0.167213	0.986226	15.8378	51.4112	2.09527	3.05504	467105	33.1757	19.3306	123.05	0.577384	0.160192	1.41163	0.771328	0.463577	313.884	0	0.566739	0.515053	0.277487	1.91996	6.32744	0.135323	0.109484	0.26497	0.013484	0.0866255	0.0132675	0.07759	0.0047095	0.153508	2.73334	0.0103875	0.453655	0.004121	0.0072735	0.0027055	0.0069755	0.004208	0.00012	0.003181	9.45e-05	0.003542	0.0017765	0.0018055	0.0010325	0.0117145	0.001205
CDG	CDG13	0	0.759116	5.51659	34.986	2.36524	26.6671	467138	44.391	16.9333	231.607	0.590878	0.155494	0.972936	0.765502	0.216214	145.506	0.05648	0.923335	0.223892	0.061273	1.45739	1.94687	0.143683	0.054594	0.441551	0.004453	0	0.005693	0.022089	0.045931	0.117817	1.06376	0.0048765	0.82807	0.001337	0.00273	0.0009295	0.0007785	0.002076	0	0	0.0006345	0.0005785	0.000408	0.0027155	0	0.004207	0.000599
CDG	CDG14	0.317211	0.878654	4.97044	8.70079	2.51369	13.9024	467136	29.0327	23.4657	245.151	0.608969	0.008642	1.06469	0.885754	0.227236	199.307	0.045545	0.724866	0.722543	0.52262	2.12842	1.59809	0.225701	0.0790375	0.145326	0.0068785	0.0046215	0.0074935	0.0295445	0.0048625	0.124423	1.30875	0.002963	0.254605	0.0072735	0.0078295	0.001303	0.00459	0.002873	0.0034055	0	0.0024055	0.0001015	0.000181	0.002228	0.0015285	0.009375	0.0009485
CDG	CDG15	0.418965	1.2065	8.73878	77.4098	4.51954	57.3662	467143	31.4604	28.0969	174.055	0.413562	0.174523	1.25995	1.06452	0.335238	106.534	0.0511435	0.272461	0.674795	0.202821	0.234992	3.50238	0	0.146521	0.75197	0.0079655	0.561281	0.007654	0.0062845	0.01451	0.119378	2.77572	0.0032235	1.59847	0.000168	0.0001865	0.0006545	0.002901	0.0019555	2.36e-05	0	0	0.004951	0.0008315	0.0029585	0.000569	0.0177245	0.0034445
CDG	CDG16	0.569047	1.26849	17.171	71.3843	4.81597	12.5597	467156	27.1602	33.6547	233.777	0.584032	0.146386	1.06037	1.11128	0.259491	74.2439	0.0144865	0.890929	0.21914	0.324491	0.179439	4.57131	0.179284	0.148315	0.422213	0.0172805	0.246021	0.003069	0.0072825	0.0081215	0.0865365	2.36845	0.0117255	0.456908	0.040944	0.001058	0.0019315	0	0	0	0.00011	0.0007675	0.001078	0.0005765	0.0103925	0.001182	0.0409565	0.008983
CDG	CDG17	0.180767	1.14784	9.2314	45.9487	5.44515	10.2914	467206	29.7893	30.7085	180.159	0.449068	0.0628965	1.01354	0.893231	0.41362	95.0477	0.059	0.639455	3.39657	0.537304	0.141773	3.57348	0	0.103495	0.399803	0.0194605	0.0503965	0.0005495	0	0.0037965	0.128966	2.78154	0.0071065	0.692624	2.855e-05	0.00193	0.001848	0.006082	0.0010935	0.00079095	0.0014265	0.000204	0.00219125	0.000728	0.0032975	0.000573	0.026754	0.009131
CDG	CDG18	0.340241	1.8964	10.443	95.4305	7.80022	61.6241	467091	28.2156	47.3907	189.889	0.49432	0.111088	1.17275	0.62057	0.289681	124.962	0.126612	1.17411	2.7705	0.250277	0.32386	3.15687	0.107118	0.198043	0.68617	0.0145185	0.452055	0.0026395	0.014374	0.0118435	0.150183	4.36956	0.017359	1.48885	0.0013225	0.0054785	0.002398	0.003285	0.005597	0.002839	0.0044085	0	0.023235	0.0002965	0.0010355	0.0039265	0.026697	0.0092095
CDG	CDG19	0.0871855	1.59317	6.71044	72.6702	4.23061	38.4393	467213	29.7001	25.5493	152.32	0.390568	0.0266325	0.998924	0.715971	0.193096	61.2623	0.085313	0.45379	0.325817	0.191626	0.184484	2.72896	0.585967	0.0873935	0.447109	0.012632	0.158388	0.000939	0.0053835	0.003948	0.11035	3.06071	0.005032	0.913709	0.001143	0.0019775	0.000624	0.0038775	0.006954	0.0012085	0	0	8.25e-05	0.0001385	0.003062	0.0013275	0.014819	0.0055485
CDG	CDG20	0.215376	1.50215	6.46109	21.891	5.81631	13.7371	466992	28.7727	18.7254	159.192	0.370577	0.155868	0.977704	0.780585	0.509513	506.405	0.0244715	0.534955	1.06676	0.242642	0.179234	1.88775	0.132956	0.047471	0.343524	0.01942	0.253926	0.0020225	0.137716	0.007534	0.103721	2.6912	0.009708	0.516665	0.003547	0.0095395	0.0011625	0.001876	0.0034205	0.0007365	0.0020365	0.001263	0.007288	0.0013945	0.005124	0.0017275	0.0288655	0.007437
CLB	CLB02	1.25405	0.379238	5.47746	247.544	6.56672	435.519	466251	24.0852	60.1436	389.954	0.60838	0.068307	1.4257	0.384195	1.53131	573.148	0	0.37028	0.0132845	0.0718965	1.69833	1.80967	0	0.21597	6.06059	0.0153025	0.116324	0.026205	0.0188275	0.0027295	0.105128	0.171358	0.0927995	23.16	0.0054085	0.0109625	0.001294	0.003468	0.0009395	0.0010595	0.008838	0	0.0024955	0.0009455	0.002548	0.00098	0.0010105	0.000923
CLB	CLB04	1.43595	0.904998	5.91236	111.24	6.25146	208.264	465855	27.8683	99.495	208.186	0.506079	0.197727	1.39123	0.221594	4.68944	1842.4	0.075543	0.470023	0.100884	0.452621	1.35245	2.84802	0.22318	0.396572	1.10936	0.043101	0.024975	0.0229085	0.0876975	0.0030355	0.129896	1.64229	0.0278635	1.07064	0.0198955	0.0461005	0.0071035	0.045464	0.010995	0.0002985	0.006107	0.0015465	0.0125755	0.0013425	0.0003615	0.0060605	0.0149375	0.0042235
CLB	CLB05	2.74039	0.848936	17.0607	246.044	20.2481	616.382	465813	24.544	115.501	561.173	0.778123	0.913149	1.21696	0.7308	2.70948	728.414	0	1.02029	2.13333	0.274928	0.842054	2.12679	0	0.245541	7.14761	0.060022	0.265506	0.134988	0.028486	0.030689	0.085396	0.351222	0.0547395	30.9018	0.0455835	0.0353765	0.007911	0.022128	0.0022495	0.0019385	0.006597	0.0005793	0.0088655	0.0024835	0.006488	0.000836	0.012095	0.0003185
CLB	CLB07	1.44582	0.540257	26.0829	155.782	6.22244	229.628	465074	24.1189	43.5777	433.235	0.694465	0.239583	1.25545	0.345911	4.59788	2789.77	0	1.50525	0.301548	0.0580965	0.68369	2.05529	0	0.129336	3.45803	0.0152065	0.006461	0.269255	0.0493465	0.003806	0.112186	0.386449	0.023226	9.37121	0.0076805	0.0143375	0.001358	0.007133	0.002623	0.0008045	0.0136345	0.000736	0.0026775	0.0005	0.004539	0.0001045	0.0034765	0.000319
CLB	CLB08	0.287352	0.366781	5.29333	113.055	3.20985	80.4069	467045	27.5242	73.0239	299.408	0.458122	1.35656	3.09751	0.19384	1.40153	38.8376	0.012651	0.781578	0.157056	0.039031	0.0491985	1.97303	0.347858	0.121442	0.561937	0.17224	0.343968	0.625064	0.004886	0.0084755	0.131364	0.41304	0.012346	0.133061	0.0379035	0.167229	0.01456	0.060116	0.0076055	0.002813	0	0.0024735	0.0253595	0.0043445	0.0193255	0.0047445	0.0215825	0.006733
CLB	CLB09	2.41887	0.578975	18.1864	152.809	12.1514	361.559	465241	25.1797	168.616	373.426	0.69676	4.04835	1.22888	0.170963	7.02934	2280.7	0	0.704734	0.390773	0.44725	3.83124	5.15653	0.291913	0.564447	2.55371	0.032845	0.958321	0.236305	0.091737	0.046195	0.108827	0.60942	0.0229765	7.13585	0.021372	0.036649	0.0020585	0.0112	0	0.000725	0.004451	0.0005265	0.0066505	0.0005905	0.0051735	0.0007285	0.011278	0.00114
CLB	CLB10	0.234554	0.654345	6.06953	22.7366	2.68731	1.21891	467217	27.3926	11.5584	208.858	0.638348	0.175447	1.17592	0.235181	0.984719	123.492	0.013699	0.513851	0.021931	0.0528155	0.238583	1.10891	0.579599	0	0.17516	0.0288155	0.0172925	0.0858095	0.035447	0.002989	0.07663	0.390993	0.000442	0.581776	0.0099725	0.016637	0.002098	0.008914	0.00194	0.001243	0	0.0013695	0.003664	0.000779	0.002019	0.0013865	0.0163505	0.002002
CLN	CLN01	0.553098	4.54546	9.70546	87.1942	6.53362	39.9729	466705	21.1111	43.201	397.71	0.815939	0.354633	1.13991	0.510053	2.79166	586.325	0.075122	1.51073	1.01543	0.11959	0.63793	0.96651	0.420141	0.122665	0.572789	0.10509	0.438785	0.005263	0.0124905	0	0.0716865	1.03701	0.006594	1.37606	0.003936	0.0130295	0.000649	0.003411	0.0019815	0.000474	0	0.0005695	0.008488	0.0013255	0.0111035	0.005379	0.081122	0.0126005
CLN	CLN02	1.76818	3.47132	8.84384	262.904	12.0801	248.341	466059	19.5154	169.944	325.629	0.59221	0.297164	1.0763	0.467115	6.19552	1090.71	0.00872	0.760278	0.479772	0.24993	0.506204	2.29048	0.221397	0.598781	1.98492	0.119908	1.9986	0.0059135	0.012229	0.043023	0.091837	0.957932	0.0408415	19.9693	0.007907	0.0231295	0.0016535	0.009666	0.0036125	0.002735	0	0.0015115	0.0110055	0.0029965	0.019499	0.0056085	0.0802145	0.014864
CLN	CLN03	0.870453	1.47741	14.4277	122.552	7.53453	11.7616	466583	19.7459	179.902	547.341	0.897812	0.396904	0.927737	0.45791	5.01415	493.205	0.022169	1.26711	0.113997	0.189664	0.881785	2.97414	0.107255	0.224531	1.00909	0.501567	0.0484005	0.125013	0.00758	0.00085	0.07017	0.229524	0.009182	2.59089	0.0147445	0.041498	0.006468	0.0168645	0.0021215	0.000344	0.0166475	0.0010845	0.0280395	0.0083	0.061952	0.0141165	0.116397	0.0191315
CLN	CLN04	0.833817	0.725677	11.8198	174.389	14.8082	0.496639	466408	24.8441	137.147	488.325	0.776277	0	1.39872	0.232722	4.03834	817.89	0.0429275	1.47768	0.108858	0.549584	0.056877	8.28346	0.268831	0.234294	0.785102	0.106004	0.224116	0.054264	0.0058965	0.010968	0.0798565	0.093605	0.0029255	1.75479	0.026357	0.0387015	0.00844	0.0248135	0.0043375	0.003152	0.0111815	0.0018915	0.008875	0.002323	0.010733	0.00539	0.0817615	0.0176455
CLN	CLN05	0.738857	1.89821	199.113	275.021	12.4028	3.96483	466061	20.0427	163.449	434.213	0.919255	12.9197	0.77402	0.247557	9.02366	590.862	0.011192	1.23472	3.10389	0.690463	3.27393	9.39221	0.339842	0.324752	1.51018	0.012606	203.225	0.938511	0.0015665	0.0410815	0.0747115	4.36235	0.0029405	2.39773	0.0002205	0.002668	0.0002185	0.0008925	0.0052405	0.000314	0.0071305	0.000249	0.0017945	0.00022	0.000543	0.0013045	0.0306985	0.008046
CLN	CLN06	1.32275	1.29094	10.6781	161.262	18.038	308.619	466644	34.5318	294.037	271.056	0.621285	1.0081	0.632233	0.807041	0.359677	96.8502	0	1.06941	0.172085	2.10526	1.17646	1.14592	0	0.817945	0.80331	0.11586	0.174752	0.061872	0.036639	0.115696	0.051984	0.119518	0.0184185	1.34226	0.15677	0.368098	0.0482635	0.163602	0.0248765	0.001749	0.030266	0.0063505	0.027837	0.0035845	0.011734	0.0022895	0.022316	0.0019425
CLN	CLN07	0.37	0.895	14.4	133	17.89	3.375	466098	22.9	119.15	359	0.505	0.21	0.91	0.415	51.32	1451.5	0.027	1.085	0.115	0.93	0.251	2.585	0	0.25	0.805	0.1465	0.112	0.216	0.01265	0.0905	0.1035	0.106	0.0145	1.575	0.02125	0.0414	0.0063	0.019	0.00955	0.0056	0.0055	0.0003	0.00865	0.00565	0.0215	0.01315	0.19	0.0415
CLN	CLN08	0.425	1.895	245	334.5	13.3	25.15	466098	18.8	221	375	0.87	6.535	0.785	0.365	0.84	594	0.0261	1.62	0.1614	0.465	4.35	8.005	0.35	0.57	0.925	0.00615	206	0.695	0.00495	0.037	0.12	6.73	0.0265	2.585	0.0045	0.0008	0.0001	0.0018	0.0001	0.00095	0.0032	0	0.00015	0.0007	0.0004	0.00095	0.008	0.00215
CLN	CLN09	0.624771	3.19878	13.2348	292.724	48.6	22.865	466098	22.8	203.5	511	1.135	3.065	0.915	0.41	4.24	975.5	0.0041	1.105	0.19	0.82	2.505	2.685	0.115	0.34	1.635	0.24	0.2395	4.455	0.0063	0.00645	0.0905	0.29	0.0128	2.255	0.027	0.0605	0.0096	0.0555	0.01185	0.0027	0.0064	0.0026	0.014	0.00385	0.035	0.018	0.295	0.069
CLN	CLN10	0.375	1.25	137	337.5	10.515	19.95	466098	19.1	408	392.5	0.905	3.395	1.03	0.22	1.415	388.5	0	0.915	0.0765	0.505	2.98	3.89	0.044	0.545	0.345	0.018	64.1	0.195	0.0066	0.01495	0.0985	2.785	0.027	0.45	0.00405	0.00965	0.0003	0.00715	0.005	5e-05	0.008	5e-05	5e-05	0.00035	0.0018	0.0014	0.034	0.00845
CLN	CLN11	0.37	1.09	11.55	136	6.98	4.615	466565	18.15	275	555.5	1.055	0.635	0.76	0.375	2.795	236	0.009	2.485	0.0295	0.25	0.99	3.465	0.51	0.305	0.96	0.125	0.0835	2.305	0.007	0.01185	0.105	0.046	0.00595	0.71	0.0014	0.0042	0.0005	0.0002	0.00085	0	0.0002	0.0009	0.00625	0.00325	0.01355	0.00455	0.0475	0.0097
CLN	CLN12	1.41	2.505	114	331	37	35.4	465864	26.05	423.5	528	1.025	2.97	1.165	1.66	3.85	867	0.033	0.27	0.53	2.8	0.9	4.395	0.41	0.535	1.725	0.115	28	0.075	0.01005	0.01055	0.099	0.087	0.029	2.015	0.079	0.11	0.028	0.0975	0.0124	0.0029	0.0066	0.0023	0.0155	0.004	0.013	0.00425	0.06	0.0145
CLN	CLN13	1.23	0.655	12.7	227.5	7.035	106.55	466565	16.55	190	352.5	0.82	0.725	0.75	0.56	6.44	400	0.053	1.07	0.0905	0.74	3.6	1.6	0.265	0.465	0.9	0.22	0.142	1.065	0.0075	0.0037	0.0985	0.0257	0.0096	1.825	0.00715	0.0345	0.00485	0.00865	0.00325	0.00035	0.007	0.001	0.0118	0.0033	0.019	0.00435	0.0305	0.0073
CLN	CLN14	1.29	2.19	16.65	107	20.85	1.18	466565	17.45	132	500.5	1.08	0.189	0.78	0.43	0.76	487	0	2.105	0.0795	0.975	0.21	0	0.14	0.195	1.15	0.052	0.03	0.0195	0.021	0.0019	0.085	0.485	0.00765	1.725	0.00715	0.00775	0.0015	0.00935	0.0032	0.00045	0.0002	0.0004	0.00395	0.00185	0.0039	0.0004	0.0205	0.00405
CLN	CLN15	1.28	1.38	15.5	204.5	24.4	2.3	466565	17.2	163	527	0.745	0.108	0.855	0.53	4.725	644.5	0.00145	1.275	0.17	0.385	0.8	4.315	0.07	0.265	1.29	0.52	0.015	0.135	0	0.0053	0.1035	0.235	0.0095	2.525	0.0104	0.037	0.00755	0.025	0.00875	0.0006	0.0099	0.0024	0.0505	0.00905	0.066	0.0185	0.175	0.0275
CLN	CLN16	0.455	0.805	13.2	131.5	11.74	8.71	467032	19.25	117	310	0.82	1.11375	0.735	0.59	4.72	292.5	0.0275	0.885	0.1115	0.635	0.445	2.43	0	0.215	0.84	0.24	0.692	0.027	0.012	0.0395	0.11	0.079	0.01665	1.325	0.01055	0.0225	0.0046	0.023	0.0062	0.00435	0.0047	0.00075	0.0134	0.0057	0.0275	0.00755	0.08	0.0145
CLN	CLN17	0.855	2.02	11.9	206	2.67	8.085	466565	18.2	205.5	469.5	0.805	0.66	0.685	0.465	11.75	716.5	0.025	1.225	0.043	1.15	1.08	4.38	0	0.3	1.035	0.19	0.983	2.045	0.00315	0.00145	0.066	0.24	0.0096	1.925	0.004	0.0235	0.00245	0.0054	0.0023	0.00155	0.00465	0.00105	0.0116	0.0021	0.0295	0.014	0.215	0.0525
CLN	CLN18	1.935	2.86	18	180	25.75	0.775	466565	16.95	120.5	456.5	0.945	0.13	0.8	0.415	1.265	693.5	0.028	1.83	0.029	0.38	0.475	0.12	0.4	0.24	1.625	0.155	0.0085	0.0515	0.00315	0.0033	0.1485	0.65	0.00365	2.33	0.00325	0.0065	0.0015	0.0033	0.005	5e-05	0.0075	0.00165	0.0125	0.0024	0.013	0.00305	0.03	0.01005
CLN	CLN19	0.975	1.94	14.55	159.5	18.6	22.61	466331	15.6	171	475	0.795	0.255	0.7	0.295	4.305	724.5	0.02325	0.735	0.0185	0.38	0.4	3.015	0.09	0.3	1.375	0.225	0.26	0.127	0.00155	0.0065	0.0685	0.195	0.00705	2.29	0.0108	0.0605	0.004	0.0125	0.00105	0.0015	0.00625	0.0017	0.00715	0.00405	0.0365	0.017	0.26	0.059
CLN	CLN20	1.125	1.625	14.75	180	21.3	4.655	466565	16.45	174.5	481	0.72	0.051	0.89	0.285	5	624	0	2	0.136	0.98	1.335	2.51	0	0.245	1.27	0.49	0.0165	0.15	0.00215	0.0039	0.0675	0.265	0.0019	1.78	0.0165	0.035	0.00915	0.0335	0.00745	0.0006	0.0043	0.00305	0.0395	0.0104	0.0805	0.0215	0.18	0.03
CLN	CLN21	0.655	1.08	10.85	121.5	7.845	18.675	466799	17.05	120.5	396	0.975	0.415	0.725	0.26	2.44	347	0.0095	0.94	0.041	0.69	1.865	2.335	0.56	0.28	0.635	0.078	0.1605	0.79	0.00855	0.00335	0.0725	0.0075	0.00585	1.2	0.00355	0.00855	0.0013	0.0021	0.0034	0	0.0027	0.00075	0.0071	0.00185	0.0094	0.0039	0.049	0.0098
CLN	CLN22	1.64	3.495	15.5	206	28.6	0.8	466565	16.4	105.5	494	2.245	0.33	0.825	0.395	0.53	600	0.0225	1.885	0.0245	0.51	4.955	0.44915	0.475	0.215	1.765	0.033	0.00165	0.14	0.00425	0.01	0.072	0.95	0.00705	1.93	0.00735	0.0195	0.0042	0.0185	0.00445	0.001	0.003	0.00055	0.0093	0.0042	0.00425	0.0025	0.00325	0.0028
CMG	CMG01	0.036446	0.228543	5.11996	126.158	6.98377	209.861	466544	19.0287	126.392	251.922	0.404153	0.987245	2.0373	1.50933	0.693322	656.864	0.0601465	0.557168	2.63865	0.441082	5.37789	1.96433	0.5594	0.174814	3.35322	0.0639785	0.054626	0.0093215	0.0378525	0.0449075	0.310094	0.61464	0.0566495	0.678183	0.0333675	0.110621	0.018814	0.0643045	0.0154595	0.0030545	0.0043665	0.000188	0.0104625	0.0024545	0.0127205	0.002897	0.012572	0.002538
CMG	CMG02	0.437132	0.202737	6.55702	188.635	7.24718	334.262	466759	21.5422	221.993	211.253	0.267745	0	0.82793	0.0220785	0.464286	4.30936	0.036916	0.440196	7.79532	2.27018	5.08383	1.67152	0.450305	0.488275	4.9928	0.022201	0.383146	0.026608	0.0183595	0.132178	0.149868	0.373934	0.0221315	10.3652	0.0051995	0.012747	0.001548	0.0066665	0.00606	0.0017205	0.00712	0.000562	0.0045305	0.00094	0.0091865	0.002408	0.001835	0.000605
CMG	CMG03	0.728205	1.64869	11.0174	249.81	3.80334	539.731	466347	30.1402	198.322	267.535	0.23892	0.68999	0.886245	0.254169	0.685862	260.734	0.030353	0.981504	4.29659	0.323599	2.15905	1.91139	0.327893	0.389753	7.73862	0.563183	0.050981	0.028076	0.002503	0.031068	0.181289	1.98648	0.0930075	1.6499	0.0131315	0.053551	0.007686	0.05916	0.0510725	0.0056895	0.0197185	0.0036765	0.05233	0.008201	0.058233	0.01865	0.191589	0.0299145
CMG	CMG04	0.457913	1.57489	9.01671	195.791	5.96386	592.508	466254	34.3201	220.551	247.053	0.477971	0.597944	0.847349	0.34309	0.763798	365.993	0.0580575	0.890627	12.6356	0.402624	2.11095	0.725469	1.73021	0.541438	7.66195	0.230177	0.070516	0.0321025	0	0.043977	0.154432	2.14976	0.046294	18.756	0.0172715	0.046256	0.007893	0.018558	0.0108045	0.00312	0.019766	0.0042125	0.0308465	0.006668	0.0443295	0.012771	0.105588	0.0135205
CMG	CMG07	0.318302	0.528294	10.0797	135.896	11.2639	376.342	466051	25.3212	156.305	394.171	0.358081	0.0257685	1.15811	0.333062	2.3129	994.303	0	0.320729	0.805477	0.885186	3.28039	1.97186	1.62897	0.375036	5.88835	0.093363	0.069418	0.005956	0.0026845	0.085115	0.168192	0.775893	0.0189055	11.3259	0.0276035	0.0664575	0.012311	0.046445	0.0080255	0.007807	0.0150485	0.0038415	0.006619	0.003438	0.00391	0.0004605	0.0035005	0.0001405
CMG	CMG08	0.452674	0.439099	6.87471	171.162	9.12271	495.504	465739	32.2994	235.511	313.955	0.212683	0.182171	1.51215	0.925091	2.00836	1302.17	0.0317855	0.207779	1.63282	0.466441	3.28871	0.744919	1.27806	0.470913	6.47076	0.144689	0.131995	0.0030995	0.0547075	0.0286785	0.180065	0.630446	0.019753	12.9138	0.032724	0.123643	0.0213355	0.0955305	0.0675865	0.010929	0.0368215	0.004814	0.0228405	0.0033045	0.0159135	0	0.007802	0.001686
CMG	CMG19	1.25036	0.269108	10.9644	220.1	7.15921	751.844	465969	24.4847	379.935	480.681	0.421307	0.101733	0.462417	0.446265	1.21117	200.92	0.019489	0.704619	3.84374	0.65844	0.552661	0.96885	0.076191	0.463253	27.92	0.351315	0.00356	0	0.0068535	0.763836	0.167662	0.430746	0.124595	6.02846	0.010313	0.084618	0.0073705	0.0446	0.017695	0.004098	0.0292105	0.005694	0.043819	0.0090065	0.035065	0.009097	0.055341	0.012335
CMG	CMG20	1.0089	0.0881915	11.5707	245.704	5.92487	776.857	465245	28.8421	338.355	486.982	0.544447	0.378305	1.12334	0.375243	1.07205	1330.54	0.0146505	0.872434	2.62204	0.326207	0.252378	0	0.382467	0.775284	24.3454	0.0187405	0.162194	0.0007375	0.0111655	6.62791	0.150514	0.274377	0.123061	10.4811	0.0205775	0.103618	0.008554	0.0271025	0.007346	0.0027645	0	0	0.0057435	0.0004985	0.0036635	0.0001015	0.0096495	0.000767
CMG	CMG27	0.115563	0.160511	3.4817	188.563	2.1232	304.894	466291	32.1201	29.048	356.059	0.873911	0.453431	1.22622	0.382053	0.662123	839.37	0.0230685	0.965988	1.36491	0.331691	0.170379	0.077598	0	0.151665	6.78504	0.0322305	0.072059	0.004512	0	0	0.127107	0.0800085	0.133541	4.62279	0.01301	0.041887	0.0053095	0.022865	0.000695	0.0041985	0.01101	0.0021895	0.0036155	0.0020665	0.0055835	0.0018715	0.007181	0.0015685
CMG	CMG28	0.0131465	0.228009	3.71664	204.344	2.71873	300.562	466326	26.5825	43.4488	334.081	0.816839	0	1.30181	0	0.605069	789.577	0.001671	0.412598	1.10801	0.862115	0.203545	0.784703	1.45621	0.193396	6.69945	0.035228	0.012615	0.0061495	0.002805	0.0698215	0.114375	0.101937	0.129821	4.75754	0.013022	0.0456205	0.0055685	0.0360685	0.0042025	0.002684	0.006321	7.665e-05	0.0084275	0.0016065	0.0036055	0.0016415	0.008009	0.003344
CNH	CNH09	0.631591	0.988453	10.7807	106.259	7.83404	59.5389	467028	30.7337	44.0406	262.279	0.389626	0.0148125	0.591667	0.529692	2.81921	139.497	0.028529	0.641914	0.738403	0.826673	2.80288	7.06661	0.167283	0.083509	0.532502	0.0114765	0.020094	0.0315295	0.0174835	0	0.166409	0.444677	0.0117605	0.858047	0.00077165	0.0034215	0	0.0100835	0.0074305	0.0024045	0	0	0.007856	0.001811	0	0.00119	0.0050925	0.001375
CNH	CNH10	3.04106	0.94894	7.66385	288.328	12.0453	308.655	466544	24.6151	124.429	259.314	0.444235	0.011479	0.505611	0.552438	4.50754	306.21	0.0367315	0.4341	1.57409	0.894277	1.42674	5.02723	0	0.411718	1.87325	0.0386225	0.027856	0.0039175	0.0240385	0.116861	0.177052	0.373749	0.015995	17.086	0.007994	0.0087545	0.0031875	0.0094165	0.002759	0.0007795	0.0085815	0.000455	0.009042	0.0010905	0.001688	0	0.001591	0.0015945
CNH	CNH13	0.41822	2.61047	4.1135	129.002	9.55489	89.3416	466943	30.5879	166.894	285.626	0.401525	0.320196	0.939539	0.488079	6.73571	87.4874	0.040479	1.11333	0.418268	0.630532	0.39676	0	1.80906	0.43979	0.538118	0.010201	0.801126	0.0223065	0.0395965	0	0.110123	1.902	0.0204555	1.57521	0.012109	0.007055	0.0015455	0.004407	0.005113	0.001863	0	0.000596	0.00299	0.0018635	0.0043555	0.00196	0.0107015	0
CNH	CNH14	1.36915	4.06571	4.59905	190.959	8.35356	228.813	466550	27.7631	250.178	372.775	0.577252	2.26961	0.968121	0.319093	7.82774	287.26	0.0322655	0.995351	0.384383	0.303738	0.858669	0	2.49239	0.627419	0.927304	0.019355	0.024248	0.0612235	0.0173885	0.174793	0.109978	2.36626	0.0266685	2.90108	0.008229	0.017167	0.0035075	0.0057485	0.003348	0.0002075	0	0.001014	0.0024965	0	0.003407	0	0.005034	0.000927
CNH	CNH17	0.318879	3.98965	21.5294	94.6218	28.4398	69.8262	466642	24.3891	90.1901	406.69	0.625608	0.892535	0.565774	0.323894	1.39489	276.728	0.025071	0.050428	4.29385	0.635979	3.37743	33.2278	0.6514	0.152975	0.636218	0.101379	5.16778	0.051423	0.00883	0.087964	0.136614	200.948	0.035654	2.48714	0.037554	0.014844	0.0185915	0.0617675	0.01205	0.0028365	0.028698	0.0034295	0.0234295	0.0046775	0.014049	0.0009045	0.0124525	0
CNH	CNH18	0.416982	2.54158	22.7125	75.9843	6.25199	51.6849	466837	26.2131	67.0165	360.052	0.558841	0.344449	0.507251	0.393058	1.0824	132.813	0.0344075	0.226984	0.147698	0.483227	2.34992	41.7052	0.301769	0.149845	0.473376	0.071595	0.294727	0.023295	0.012518	0.0459735	0.356437	172.804	0.049419	1.85183	0.0245515	0.0094615	0.0100945	0.038014	0.0048045	0.0050785	0.0131565	0.0022635	0.0145825	0.000149	0.0103735	0.0011255	0.002205	0.001968
CNH	CNH23	0.698065	0.370077	103.772	166.609	8.63591	71.7768	466692	30.4828	162.397	318.763	0.670824	0.230685	0.878639	0.849769	4.59858	198.63	0	0.733035	0.40285	0.97291	1.58086	1.79298	0	0.448989	0.702125	0.020035	0.0611585	0.0029735	0.016818	0.213934	0.150743	6.40049	0.019921	13.6226	0.005543	0.0135725	0.001558	0.006512	0.0156575	0.001903	0.0098255	0.0029315	0.0050765	0.0012065	0.080596	0.0008815	0.001434	0.000334
CNH	CNH24	0.489127	0.170031	121.134	155.416	6.0034	29.4828	466693	32.05	126.881	465.184	0.603182	0	0.791782	0.223494	4.16444	113.548	0.0273935	1.52667	0.551652	0.899743	1.09503	1.3781	1.47655	0.316533	0.758107	0.015598	0.0428605	0.003132	0.0288135	0.092311	0.141327	5.21037	0.0115165	4.39269	0.015342	0.010151	0.008535	0.0123065	0	0	0.003187	0.000883	0.0077195	0.0001055	0.0041965	0.001376	0.004395	0
CNH	CNH25	0.38644	1.97013	20.6326	153.644	14.2883	11.4487	467084	31.547	108.471	187.504	0.316227	0.13336	0.920675	0.336753	1.73481	62.1271	0.03299	0	0.843227	0.972757	0.905309	1.46245	0	0.229189	0.411353	0.02609	0.185078	0.0110375	0.028253	0.284679	0.127279	1.09578	0.0021375	2.16334	0.0054205	0.0017045	0.010847	0.003749	0.085381	0.002029	0.0913965	0.000126	0.009204	0.001056	0.0049275	0.0048635	0.0199345	0.0009705
CNH	CNH26	0.368419	1.82777	18.9523	147.078	7.4896	6.90333	466925	26.9814	85.3776	305.695	0.573951	0.271482	0.759122	0.46363	1.18686	251.854	0.037312	0.858047	0.095509	0.16744	1.00569	0.11916	0.439717	0.23675	0.314508	0.029393	0.684038	0.00366	0.015389	0.132826	0.117503	1.16129	0.0069195	1.94374	0.002161	0.001982	0.000886	0.0056385	0.003991	0.0015925	0	0.000198	0.002309	0.0005945	0	0.002179	0.018406	0.0032725
CNH	CNH27	0.125079	1.15409	3.18977	61.3144	7.58244	50.7115	467130	31.5637	95.6871	181.673	0.400077	0.378848	0.517318	0.496847	3.72962	76.6643	0.0281755	0.669015	0.709407	0.261866	3.1818	2.7211	0.25049	0.217707	0.570599	0.154809	3.99393	0.039064	0.0511915	0.0152505	0.160881	0.946346	0.0085465	13.0873	0.009874	0.011461	0.0062835	0.0088105	0.0240075	0.0009365	0.0119835	0.002985	0	0.005267	0.0074885	0.006068	0.097946	0.0191665
CNH	CNH28	0.739908	1.24172	2.11206	86.6014	10.0939	112.167	467021	42.8874	128.595	212.303	0.443142	0.548723	0.814972	0.04894	2.51791	46.4931	0.039689	0	1.85347	0.654535	2.35317	2.99157	1.73315	0.423129	0.527098	0.364387	0.343606	0.040863	0.0039325	0.200488	0.172979	0.636302	0.0073295	27.4795	0.009312	0.0083225	0.006453	0.004723	0.109788	0.0020335	0.017874	0.0096165	0.0319035	0.021692	0.0584745	0.013282	0.240702	0.027619
CNH	CNH29	5.32982	0.48548	20.1853	262.115	4.9395	373.046	466310	22.88	258.549	539.976	0.443796	0.079626	0.636594	0.370428	7.38229	170.423	0.0095795	0.08178	0.260089	0.303475	4.95318	2.30962	0.597434	1.81209	1.66815	0.0394575	0.146315	0.0132365	0.0343245	0.050551	0.0919595	0.174113	0.028427	24.5252	0.0274345	0.057741	0.006753	0.021744	0.002425	0.0015405	0.0059885	0.0014475	0.0051585	0.0024945	0.0003735	0.0005695	0.002571	0.000805
CNH	CNH30	0.645594	0.339492	23.1726	173.808	2.40992	178.653	466386	23.3285	147.505	352.829	0.563594	0.104101	0.510828	0.236591	13.3051	732.183	0	0.331652	0.201629	0.156471	3.24132	0	1.12793	0.954182	1.08441	0.020393	0.0223465	0.0083305	0.007161	0.202237	0.098986	0.324425	0.0126025	7.41118	0.0165135	0.036677	0.0033	0.013818	0.0005005	9.7e-05	0.0054655	0.0006665	0.0013575	0	0.0011025	0.0001765	0.004286	0.0017475
CNY	CNY01	3.98376	0.106874	21.2444	45.3628	637.973	230.292	465676	30.5729	52.4164	1336.17	0.270659	2.76676	1.02168	4.06611	1.60472	145.176	1.18504	6.86906	5.24922	0.382652	0.247961	17.3176	1.21552	0.100123	2.00329	0.143517	0.211184	0.0102815	0.023109	0.088532	0.127072	0.0622025	0.0021695	6.90425	0.324148	0.874125	0.104431	0.415493	0.0772065	0.0222995	0.060448	0.0105825	0.043059	0.0070605	0.016722	0.0010675	0.014084	0.0037385
CNY	CNY02	1.56434	0.222826	5.76785	35.4303	269.846	150.012	466455	30.7289	57.2538	643.671	0.165895	3.54405	1.37778	3.86435	0.651649	268.703	0.0469295	0.977025	2.66775	1.04491	0.155177	2.19968	0.353116	0.151481	1.44458	0.0324	0.271055	0.019583	0.014686	0.0586435	0.108116	0.0190405	0.0158955	9.55345	0.020859	0.0363025	0.0048855	0.014579	0.008034	0	0.007439	0.002619	0.0102125	0.001429	0.0049395	0.0011555	0.001855	0
CNY	CNY03	0.159031	2.02853	6.93202	174.939	5.69133	201.773	466882	27.3898	105.912	227.513	0.377583	0.378235	0.804577	0.25891	1.08608	69.3566	0	0.897372	39.4539	1.42429	2.33692	0	0.392202	0.158681	2.51395	0.074202	0.23762	0.018962	0.0305865	0.07729	0.133408	0.849324	0.012775	0.551198	0.008273	0.0258635	0.003075	0.0194785	0.006537	0.001674	0.012621	0.00182	0.003591	0.000164	0.008804	0.004085	0.078404	0.017331
CNY	CNY04	0.13366	1.54805	10.8468	149.577	18.5805	172.223	466929	30.8381	88.8824	253.699	0.670003	0.12559	0.905754	0.354734	1.2078	50.4303	0.011372	0.550202	7.30067	0.680903	1.74246	0.963264	0.21294	0.160607	2.59473	0.07699	0.123667	0.0063255	0.0025255	0.027803	0.129496	0.715619	0	0.503548	0.0041895	0.016327	0.002164	0.010623	0.0049475	0.0023185	0.008073	3.465e-05	0	0.002086	0.0111665	0.0026645	0.062038	0.0131855
CNY	CNY07	0.165054	0.0200595	3.03763	125.318	1.17078	162.363	466864	26.9895	22.8017	207.96	0.257437	0.879814	1.21697	0.147441	0.70854	357.691	0.023958	0	1.35687	0.075198	0.946788	3.46158	0.22008	0.0860835	3.1167	0.105542	0.249216	0.009893	0.0076475	0.027941	0.146718	0.073455	0.0180615	0.580028	0.0385955	0.113683	0.013739	0.060368	0.015845	0.002703	0	0.0022445	0.010517	0.005599	0.0178665	0.0063465	0.061781	0.0116845
CNY	CNY08	0	0.151275	2.12894	130.256	5.59395	116.883	466993	29.5522	60.4921	158.36	0.358034	0.8467	1.13611	0	0.672888	218.954	0.0360225	0.616587	1.65722	3.75201	1.04789	0.351233	0.804272	0.108261	1.88371	0.115494	0.0699345	0.012146	0.040282	0.0114205	0.158357	0.0201485	0.008857	0.377082	0.0248945	0.093479	0.0110205	0.0522125	0.0109385	0.0034345	0.0189355	0.002194	0.019856	0.00365	0.0117355	0.0038735	0.065498	0.0097915
CNY	CNY13	0.0857605	0.136072	1.25773	31.0649	1.71514	19.1129	467298	25.8715	23.9109	165.839	0.298135	0.0448445	0.87937	0.0703725	0.216948	12.0353	0.0170745	0.322369	0.437226	0.553187	1.17699	1.90277	0.811943	0.0163875	0.144796	0.0122105	0.023134	0.0101295	0.013315	0.032298	0.0999865	0.0226865	0	0.238405	0.00144	0.0257095	0.0021095	0.0251185	0	0.0035625	0.009839	0.020021	0.0046695	0.029402	0.003618	0.0003375	0.009325	0.001955
CNY	CNY14	0.880895	0.362081	10.2904	234.981	11.3434	709.115	466251	30.8148	255.302	224.322	0.42662	3.48194	1.15061	0.910579	1.82222	162.638	0.035614	0	13.3904	0.621411	2.78499	0.726349	0.746378	0.531173	6.76236	0.0661955	0.117098	0.01997	0.001646	0.115168	0.119926	0.733447	0.0262675	4.7378	0.0079995	0.0221355	0.110613	0.019161	0.0070275	0.0026595	0.0132545	0.0020355	0.004371	0.0025085	0.013859	0.002124	0.0037845	0.001347
CNY	CNY19	0.0516825	0.0366875	1.49577	48.2829	2.80633	58.3698	467255	29.6232	34.3276	138.624	0.395571	0.157705	0.903272	0.335374	0.091712	17.8049	0.0266095	0.134563	0.801454	0.281929	1.26052	1.89757	0.081156	0.027292	0.397828	0.010767	0.055417	0.0019115	0.0098215	0.04341	0.0828315	0.009464	0.001893	0.976009	0.003013	0.0049875	0.0032375	0.005993	0.0139585	0.0001655	0	0.0011805	0.005626	0.0004705	0.005912	0.0012395	0.0167595	0.0028605
CNY	CNY20	0.246772	0.504336	2.64553	71.2371	1.29078	119.635	467180	33.6505	28.2772	157.099	0.452762	0.250685	0.905326	0.463897	0.587904	1.13885	0	2.38919	0.817555	2.14663	2.41026	0.962387	0	0.0216775	1.35245	0.041809	0.0173925	0.0015615	0.0247055	0.05118	0.110852	0.138771	0.008318	0.203072	0.003757	0.0025125	0.0024345	0.012164	0.01263	0.0031315	0	0.0003565	0.0136995	0.000148	0.008103	0.0028775	0.005032	0
CTH	CTH01	0.145786	0.419717	3.14533	67.8122	10.0541	174.029	465615	52.038	58.8969	336.343	0.474585	17.3828	3.31269	0.960911	12.7213	1831.03	1.74595	1.01766	0.855871	1.53767	2.23841	6.24023	0	0.107638	9.08009	0.174403	0.829394	0.137212	0.039044	1.10718	0.090461	0.309287	0.0064705	367.851	0.08783	0.291249	0.0286615	0.100626	0.0268985	0.023035	0.0205585	0.0075365	0.028184	0.0045095	0.017577	0.00305	0.0198155	0.003353
CTH	CTH02	0.598843	0.986676	5.30432	96.9689	4.39267	60.0731	466237	23.9654	60.7515	306.725	0.458564	2.45812	0.907369	0.526153	11.0295	1346.61	1.10321	0.526157	0.116291	0.26024	2.58677	4.75924	0.562651	0.198319	1.83688	0.047329	0.333041	0.031858	0.0186475	0	0.0786285	0.340675	0.0072685	46.3878	0.0328275	0.083262	0.010649	0.040328	0.0082095	0.0054405	0.0004365	0.000406	0.0063155	0.0017975	0.0037875	6e-05	0.001875	0.0004415
CTH	CTH13	0.506083	2.17052	38.6581	113.263	13.5876	3.84787	467101	29.7136	80.5748	179.961	0.456744	0.0961945	0.536667	0.866248	1.14722	73.3249	0.0553435	1.72786	0.439157	0.139462	0.560533	5.56366	0	0.145889	0.384919	0.0069805	0.458784	0.0044115	0.0356265	0.079741	0.0997545	0.662266	0.016113	4.82884	0.0015705	0.003796	0.011248	0.0027865	0.0276185	0.0031265	0.0096485	0.000337	0.0116405	0.0010435	0.003889	0.001503	0.0005625	0
CTH	CTH14	0.665528	3.50981	68.3302	131.585	6.23648	6.67588	466897	25.3446	75.8832	267.215	0.459815	0.30547	0.70908	0.252019	1.56666	215.054	0.0692285	1.21207	0.859139	1.18127	0.85458	7.72709	1.2149	0.17736	0.823992	0.0104575	0.680805	0.003797	0.0010165	0.14284	0.0706615	0.735447	0.0016975	20.5188	0.001154	0.0039775	0.0003095	0	0.003059	0.0026475	0.003632	0	0	0.0014465	0.0006175	0.0004475	0.0077035	0.001679
CTH	CTH15	0.348981	1.25051	3.71666	56.0885	14.3284	139.205	466558	28.2482	52.1482	313.485	0.54342	1.95842	1.27831	0.412629	12.7396	747.18	0.076908	0.640432	0.204249	0.322883	2.09769	2.10927	0.183895	0.076595	1.9095	0.0690625	0.0840765	0.0123645	0.0223915	0.29249	0.088851	0.836773	0.0030845	42.0096	0.029861	0.0799335	0.0078845	0.0315745	0.001303	0.006517	0.0126505	0.000583	0.010707	0.002577	0.004906	0.000422	0.0053035	0.0016365
CTH	CTH16	0.585273	1.33525	4.15411	123.099	19.9053	172.388	466487	25.9992	104.451	387.548	0.469715	0.52322	1.04622	0.504239	10.1467	620.914	0.123031	0.823701	0.843014	0.578321	1.2842	2.9651	0	0.311013	1.96944	0.0532565	0.0833895	0.0007635	0.0168735	0.169525	0.09373	0.738135	0.0296135	39.522	0.0228335	0.0489435	0.006109	0.0116445	0.001138	0.004288	0.0070525	0.000547	0.0062065	0.002408	0.0043495	0.000901	0.0041165	0.0004295
CTH	CTH23	0.745398	1.00878	2.65627	106.38	13.6217	391.393	465691	30.1259	221.299	327.354	0.550434	1.13213	0.97724	0.317615	7.18828	1345.79	0.255568	0.762186	0.333293	0.742117	1.03834	9.77512	0	0.657512	6.24052	0.0640775	0.615024	0.0134475	0.019749	0.174528	0.076221	5.72143	0.184219	291.558	0.0568875	0.148875	0.0141335	0.0604145	0.014254	0.0165935	0.010589	0.0018625	0.0126655	0.0026775	0.006154	0.0007415	0.007381	0.001374
CTH	CTH24	0.725593	2.07989	3.63292	105.668	15.4721	244.209	466187	24.6971	133.122	330.647	0.413185	0.736319	0.790544	0.249959	6.66411	773.456	0.19906	0.895914	0.618009	0.46117	1.37658	9.57977	0.641297	0.384765	6.50356	0.0466565	0.298013	0.006009	0.008046	0.264553	0.125697	13.6783	0.115768	355.985	0.0261985	0.055715	0.005953	0.0176845	0.001686	0.0115125	0.007807	0.000743	0.0037835	0.0012985	0.0035295	0.0001565	0.003097	0.001999
CTH	CTH25	1.12407	2.21081	3.35493	143.785	19.7331	265.227	466615	26.5119	163.327	394.564	0.697098	0.298183	0.709727	0.31395	2.78657	224.105	0.0341835	0.679689	1.72292	0.427592	8.78525	2.4588	0.0827905	0.612555	1.68138	0.028396	0.0607595	0.0038695	0.005304	0.0381045	0.103444	0.121367	0.04103	9.24669	0.007306	0.0179555	0.0029755	0.0056685	0	0.0003715	0	0.0010585	0.0068905	0.001244	0.0011435	0.0010345	0.005669	0.001101
CTH	CTH26	3.12183	4.20275	4.05659	264.997	14.5351	550.063	465843	25.6124	243.24	363.25	0.626713	0.253872	0.543971	0.358055	5.67175	902.156	0.103421	1.05086	1.01081	0.489567	0.631941	2.40839	0.254097	1.1126	3.14738	0.047609	0.038043	0.0009675	0.0247295	5.4e-05	0.0851155	0.341773	0.0781585	13.6452	0.035552	0.0867225	0.0089575	0.029894	0.011028	0.001699	0.0066855	0.002048	0.0116455	0.0021285	0.0065935	0.000629	0.001613	0.0005285
CXH	CXH01	0.439987	0.587946	50.3544	86.1004	10.1041	68.9771	463901	27.9102	31.8872	161.169	2.39973	0.0556935	0.628615	1.05973	6.37253	5209.56	0	0.641243	0	1.09029	1.35474	4.59544	0	0.045958	1.37604	0.240658	0.042231	0.003302	0.226388	0	0.128645	0.482073	0.006955	1.27202	0.0460205	0.110488	0.014733	0.112168	0.0259695	0.013499	0.03266	0.0088145	0.030483	0.008674	0.0166705	0.003511	0.024164	0.0038135
CXH	CXH02	0.538502	0.688125	12.3818	131.938	20.4992	17.3314	465845	27.2494	48.1074	188.232	0.835722	0.097604	0.957313	0.228273	6.46061	2132.66	0.039109	0.62554	6.41619	2.15674	0.174986	4.95144	0	0.081538	1.63108	0.139055	0.0087965	0.0002125	0.08029	0	0.203062	0.168767	0.0074095	0.324691	0.0163175	0.0559525	0.0055015	0.0110285	0.0006645	0.000157	0.015423	0.00186	0.016526	0.004958	0.0110685	0.0051795	0.036253	0.00697
CXH	CXH03	2.68444	0.060341	13.6215	149.955	36.9024	309.923	466016	22.7039	82.5798	451.565	0.709801	0.0905145	0.71566	0.0546345	18.2529	1054.77	0.002769	0.959395	0.146475	2.33392	1.9709	25.1573	1.06819	0.204047	4.18639	0.212469	0.0007235	9.75e-05	0.0568495	0	0.110708	0.0828525	0.017887	6.96113	0.0305035	0.332842	0.01427	0.051711	0.01251	0.0067515	0.0104075	0.005121	0.0321875	0.008025	0.021791	0.0097865	0.0369545	0.005829
CXH	CXH04	0.760909	0.194818	6.8153	134.325	24.4934	182.428	465640	23.7402	74.303	272.837	0.516656	0.228443	0.756758	0.184731	10.8515	2126.08	0.0204245	0.100499	1.65751	1.01697	0.847263	7.94182	0.689955	0.13375	3.06776	0.0761995	0.010464	0.002119	0.110657	0.0198345	0.122527	0.488428	0.014409	2.47837	0.0458765	0.158087	0.013012	0.056405	0.016979	0.007571	0.00941	0.0031445	0.017568	0.004893	0.0119565	0.001259	0.013035	0.0009415
CXH	CXH05	0.440234	0.575632	9.27857	118.118	19.4516	64.1781	465901	26.3351	34.1542	223.342	0.470312	0.068869	0.659716	0.533295	14.3906	1972.7	0.041672	0.891597	1.12921	1.61899	1.03047	4.02962	0.399226	0.117663	1.71446	0.155866	0.055765	0.0019195	0.059481	0.045571	0.155915	0.330543	0.006239	0.804126	0.0118635	0.0607015	0.002632	0.021883	0.0074015	0.0063855	0.005547	0.007332	0.0193435	0.0059695	0.0222925	0.00494	0.0436365	0.0067835
CXH	CXH06	2.08292	0.286829	8.2458	247.082	21.321	332.51	465409	21.1917	45.8724	348.72	0.472408	0	1.80691	0.170531	6.72357	2123.5	0.008047	0.107923	0.0399845	0.639048	0.998874	5.11281	0.853436	0.131744	4.74356	0.136974	0.0319785	0	0.168651	0.018813	0.0937795	0.0794005	0.010243	4.56	0.027701	0.375389	0.0081625	0.0467955	0.0115445	0.007519	0.0214285	0.002851	0.0288845	0.00538	0.0236475	0.0034815	0.0392635	0.0062065
CXH	CXH07	0.597442	1.2868	12.0209	189.273	15.5451	63.9711	460678	29.9097	57.9544	226.938	0.490725	0.102165	2.5807	0.484034	11.514	10297.4	0.039733	0.549761	5.64484	2.5502	1.45603	12.0023	0.432576	0.091496	1.3836	0.215477	0.27512	0.003869	0.466228	0	0.463735	0.591234	0.018208	0.490903	0.0757425	0.250931	0.0225855	0.069089	0.036591	0.0186005	0.0258625	0.0041915	0.0297195	0.006311	0.029079	0.006076	0.044279	0.0102145
CXH	CXH08	0.141177	0.393031	5.65283	57.2467	7.88643	7.97833	466351	24.5526	20.6507	170.828	0.524475	0.108802	0.874267	0.824411	14.1004	1486.38	0.0087195	0.18311	0.0967675	1.7767	1.41779	6.59918	0.0922215	0.028573	0.722652	0.116284	0	0.0001685	0.0959705	0.004151	0.105474	0.050088	0.006783	0.458183	0.03068	0.18216	0.003953	0.0168725	0.000487	0.001947	0.014256	0.002119	0.0222495	0.0051235	0.017079	0.0044675	0.0437695	0.006937
CXH	CXH09	2.0723	0.213378	6.94908	228.92	19.4752	309.787	465089	23.7413	40.9854	278.064	0.453	0.120381	2.45598	0.134658	8.91189	2770.73	0.0259845	0.488252	0.032846	0.798859	1.42071	4.36607	0	0.124147	4.34733	0.148041	0.0213505	5.15e-05	0.243213	0.0391865	0.0847765	0.0857785	0.0100225	4.52645	0.029908	0.271061	0.010301	0.0365475	0.0178705	0.0133275	0.0068165	0.0040035	0.033378	0.005838	0.0191265	0.0050885	0.044119	0.007858
CXH	CXH10	0.148118	0.676335	5.3604	95.4411	7.32675	1.55712	465220	22.9752	43.6472	190.341	0.259085	0.257602	0.98888	0.289056	23.9697	3241.17	0.024992	0	0.390779	1.45598	0.270392	2.87996	0.992661	0.0323985	1.0839	0.148338	0.021443	0.001795	0.231625	0.087644	0.106617	0.102813	0.012851	0.225899	0.011893	0.0846695	0.003982	0.017034	0	0.002709	0.0150285	0.003342	0.018081	0.003773	0.0105295	0.002197	0.023744	0.0038575
CZY	CZY01	0.110106	0.657652	6.6669	17.7876	11.9398	27.3512	465784	21.2274	48.8452	286.942	0.512999	2.38093	1.326	0.465039	1.74004	2250.4	0.0504155	1.14762	0.038327	0.158235	3.13362	0	0.874637	0.232527	0.543694	0.024003	30.911	2.29731	0.145792	0.0597355	0.103592	0.139792	0.009224	1.38577	0.080539	0.150059	0.018988	0.059292	0.0011995	0.005422	0.005784	0.0025675	0.0045135	0.001034	0.0023475	0.001065	0	0.001483
CZY	CZY02	0.654834	0.512347	11.0289	199.627	11.0548	294.06	464923	21.4742	110.648	453.083	2.27106	14.0735	5.76557	0.298141	13.1642	2636.75	0.0130135	1.34369	0.140313	0.271298	0.494873	1.22412	0.024987	0.497774	8.95919	8.46039	149.976	5.79946	0.18786	0	0.238588	0.125739	0.056689	18.2113	0.320771	1.32687	0.106938	0.818344	1.16738	0.957124	2.83091	0.4261	1.86005	0.265227	0.600898	0.064165	0.357341	0.036668
CZY	CZY03	0.128358	1.16491	5.29241	17.6829	12.8108	23.3053	465346	25.7734	51.757	206.896	0.652713	4.63953	1.61505	0.703318	13.0908	2975.18	0.025519	1.54922	0.122068	0.41411	5.7343	0	1.57584	0.196606	0.587435	0.030753	70.664	5.96886	0.242346	0.070681	0.0617025	0.212854	0.0091825	2.64554	0.230761	0.320422	0.0446835	0.161772	0.023772	0.010966	0.0176955	0.00158	0.005566	0.000298	0.007692	0	0.0097065	0.0014905
CZY	CZY04	0.583828	2.44855	16.4776	246.564	6.40725	609.743	466154	23.1595	218.971	297.245	0.432905	0.963156	0.636998	0.373368	2.49608	422.239	0.00922	0.358164	0.371078	0.077461	1.08454	1.04301	1.18653	0.657736	5.07545	0.12484	0.295153	0.188497	0	0.0041335	0.122036	1.92823	0.03604	8.03617	0.0100785	0.0273435	0.004176	0.017757	0.016179	0.0019105	0.0012035	0.0025385	0.0241715	0.004351	0.015476	0.002766	0.0175315	0.002892
CZY	CZY05	0.0634245	0.492512	1.62279	37.9017	4.6594	143.94	467077	23.7622	25.5815	230.476	0.392852	0.0653905	0.730241	0.32094	2.07837	104.154	0.0180075	1.83607	0.033767	0.0713795	0.712929	0.422227	0.211618	0.018212	2.04795	0.052856	0.012891	0.059893	0.009959	0.0055465	0.076176	0.313013	0.009363	7.2986	0.0071235	0.0061955	0.0008404	0.00547	0.005857	0.0001605	0.0189495	0.0016485	0.0021395	0.0012925	0.0083285	0.0008865	0.0053085	0.002891
CZY	CZY06	0.709024	2.49285	20.3466	519.214	1.71752	659.259	465944	24.4026	160.205	411.3	0.642171	0.720028	0.605368	0.352656	1.52445	347.901	0.0243095	0.855976	1.12985	0.153653	1.03179	0.546296	0.0905435	0.684333	3.2655	0.115566	0.348028	0.164643	0.006919	0.0505935	0.099841	1.90781	0.0172035	1.88594	0.0161125	0.0411605	0.0058385	0.00831	0.0031325	0.005364	0.0017925	0.0027055	0.016872	0.0031145	0.008938	0.0020105	0.0156935	0.006676
CZY	CZY07	0.651323	1.53539	6.78234	125.231	15.3489	486.07	466239	25.3349	121.2	304.539	0.226571	0.97768	0.903324	0.740884	3.26459	668.21	0.0492345	0.580503	0.521092	0.267289	1.09448	0.776865	0.0328905	0.293503	5.19457	0.159	0.193735	0.185685	0.0262785	0.125796	0.147565	1.5453	0.0313885	17.1109	0.0284	0.0445685	0.012345	0.0304505	0.01236	0.004593	0.020698	0.0044495	0.02439	0.0058385	0.019952	0.003727	0.029585	0.006964
CZY	CZY08	1.81057	0.148076	0.501645	85.1213	3.29014	391.552	466907	25.751	66.5183	155.914	0.346306	0.241317	0.577075	0.61488	1.03781	6.68827	0.071845	1.14418	0.459267	0.309141	0.126632	1.76666	0.253103	0.347378	6.83882	0.079715	0.0055245	0.007431	0	0.0306805	0.0778975	0.0448265	0.0469795	14.9495	0.0864015	0.0729865	0.0462615	0.167929	0.055146	0.0232975	0.0346245	0.004512	0.015132	0.0078165	0.008319	0.000149	0.002899	0.0006105
CZY	CZY09	0.510717	0.18676	0.67108	79.3261	3.66055	301.858	466643	26.6195	54.7675	239.433	0.385502	3.72829	2.0852	1.12741	1.40127	485.171	0	1.40816	0.31524	0.227238	0.140101	0.861726	0.34445	0.336122	6.22683	0.039892	0.212586	0.402664	0.008612	0.030047	0.111007	0.0128305	0.0464965	13.1485	0.0856405	0.156236	0.0241895	0.102307	0.024118	0.019206	0.0277295	0.0019515	0.0136185	0.002899	0.0058155	0.0012635	0.0028685	0.00034
CZY	CZY10	0.584599	0.0576045	0.51193	83.2744	2.87321	311.166	466921	25.1904	62.3886	253.044	0.346055	0.544706	0.812426	0.105976	1.08448	11.132	0.045362	0.369348	0.635878	0.0967	0.103163	0.318713	0.743129	0.310812	5.96267	0.0417285	0.027876	0.065366	0.003585	0	0.067382	0.058946	0.0560095	12.3996	0.0391795	0.0648275	0.0198355	0.100379	0.02888	0.0123355	0.021288	0.0009925	0.0081605	0.00078	0.0010295	0.000988	0	0.000516
SCH	MG58	0.892169	8.81698	9.98824	212.421	28.5388	219.149	466151	34.9694	123.149	347.641	0.475476	0.463781	19.2636	0.06693	9.54326	963.799	0.106636	1.09123	0.67944	0.932289	2.20889	5.44649	0.076755	0.219732	1.44984	0.111534	2.12523	0.0409725	0.0935625	0.064489	0.070236	0.62035	0.0972645	3.10161	0.0841145	0.144562	0.041207	0.073983	0.0211025	0.0045795	0.026412	0.0025	0.015108	0.0026525	0.0081075	0.002935	0.0320595	0.006103
SCH	MG59	0.089611	8.4483	10.6018	66.2406	22.0182	4.96343	466941	25.4341	43.0118	387.814	0.596446	0.352216	3.00914	0.766373	2.69622	245.504	0.109733	0.382527	0.451828	0.817448	2.10693	3.21968	0	0.0747615	0.797891	0.0300395	0.420237	0.020179	0	0.05126	0.100147	0.400117	0.024564	0.756957	0.0164355	0.016607	0.0095325	0.02074	0.005713	0.0040225	0.004959	0.003233	0.0027035	0.0040475	0.0087745	0.0053905	0.013012	0.002417
SCH	MG60	0.148972	7.03794	13.0172	55.1272	28.3898	44.8507	466884	28.7759	71.1473	337.647	0.63024	0.460295	1.68414	0.806953	3.03775	299.347	0.0295855	0.083991	0.966547	0.773282	1.60402	2.74546	0.271152	0.176322	1.13055	0.194821	0.250113	0.008183	0.0308365	0.0457375	0.181194	0.213209	0.023847	1.53248	0.82473	0.572447	0.209339	0.651299	0.10139	0.0213645	0.0661135	0.009841	0.04239	0.0062765	0.014324	0.004408	0.0264475	0.0016295
SCH	MG61	0.504667	7.03334	11.5283	112.99	62.2988	206.442	466445	35.5386	149.829	381.98	0.287057	0.255507	2.20188	0.720767	4.74723	550.179	0	0.96314	0.603644	0.500843	1.30203	1.21137	0.615111	0.332305	1.77106	0.132568	1.19825	0.0074665	0.021937	0.0356265	0.084454	0.154357	0.0198695	1.25146	0.152045	0.229361	0.051922	0.189818	0.0489185	0.00931	0.0354865	0.005867	0.0442755	0.005263	0.016927	0.008405	0.024597	0.0032935
SCH	MG62	8.76399	0.647004	46.1695	668.625	8.98131	833.191	465868	28.4233	296.77	222.298	0.373831	0.487144	0.862443	0.558558	7.29181	20.607	0.057127	0.914204	0.184198	0.639922	0.208905	1.13316	0.391224	0.576358	1.6793	0.009536	31.761	0.103761	0.0101715	0.068277	0.097333	0.0754575	0.249455	4.36075	0.00757	0.020495	0.0019135	0.0163145	3.74e-05	0.007796	0.000871	0.002459	0.0078745	0.000638	0.009035	0.000372	0.0282105	0.0032525
SCH	MG63	0.504025	3.25262	79.6547	408.313	17.9429	165.582	466278	22.1576	141.297	285.263	0.445776	5.14333	1.48931	0.473831	4.51369	536.285	0.0147925	0.513965	0.378499	0.510011	1.50967	5.21184	0.70889	0.202072	1.18904	0.039575	63.5235	1.28586	0.0541355	0.0144265	0.070384	0.345078	0.0742625	2.22084	0.0807445	0.0918275	0.017512	0.0601355	0.0128685	0.00209245	0.0052405	0.0014825	0.010338	0.001429	0.0060915	4.765e-05	0.0047665	0.000767
SCH	MG64	2.51596	1.07787	8.82235	213.33	18.2275	646.783	466001	19.9145	284.697	385.126	0.518772	0.80979	0.649872	0.111695	6.69306	509.339	0.037133	0.578481	0.006473	0.101108	1.27151	1.10767	0.0313285	1.05911	2.78203	0.0052095	0.117316	0.0272885	0.020517	0.022806	0.0636655	0.35751	0.0545165	5.43199	0.0205995	0.039248	0.004952	0.011518	0.002805	0.0021245	0.0048435	0.000667	0.0019785	0.0001755	0	0.000654	0.0010555	0.0018495
SCH	MG65	2.04534	1.09018	9.13072	202.438	19.3952	634.144	466108	20.7605	257.593	372.226	0.320569	0.600815	0.648975	0.412087	4.03443	402.271	0	0.151691	0.147228	0.099659	1.3453	0.0536305	0.5149	0.921799	2.86082	0.005391	0.104395	0.026814	0.014635	0.0187555	0.080665	0.260014	0.039706	8.15338	0.0192015	0.0411335	0.003674	0.0133535	0.000285	0.003261	0.008102	0.0007375	0	0.000639	0.002486	0.000916	0.000137	0
DKU	MG66	1.21253	2.065	85.9385	438.332	9.6717	295.183	466435	24.3429	203.436	171.03	0.343462	1.15695	0.69405	0.662165	0.690929	47.0691	0.04199	0.935136	0.377405	0.586012	0.953719	2.90352	0.225054	0.599042	1.16563	0.0177875	137.243	0.732557	0.000402	0.24249	0.096682	0.0364105	0.0178685	12.3379	0.015876	0.025668	0.0017695	0.0136395	0.0012875	0.0016735	0.0058065	0.0009875	0.006683	0.0002685	0.004918	0.0023715	0.0153775	0.002052
DKU	MG67	0.428516	3.66407	7.54684	97.0387	26.2521	59.8831	466478	22.6021	91.9853	290.944	0.483249	0.765864	1.10649	0.336465	6.29282	954.469	0.004192	0.615328	0.998717	0.552248	1.36363	2.48006	0.326239	0.130458	1.33107	0.087586	0.176175	0.026308	0.115607	0.0373485	0.0912865	0.070723	0.019446	5.80108	0.062661	0.0809225	0.0166705	0.0479475	0.00617	0.00061	0.014502	0.0012115	0.009238	0.003272	0.005159	0.0018715	0.021791	0.0036945
IMB	MB-11	0.157044	0	3.07439	140.801	27.8821	44.25	466977	28.7731	42.0238	349.246	0.679436	0.147038	1.96856	0.501609	4.93556	121.211	0.0010465	2.24875	0.039781	0.388174	2.68166	0.926156	0.495228	0.084199	0.791076	0.01133	0.066308	0.004262	0.024584	0	0.403422	0.0387845	0.0026746	0.393612	0.005159	0.027776	0.002828	0.0079445	0.008026	0.000731	0.0096395	6.25e-05	0.0045125	0.0012215	0.0041945	0.0007849	0.0028345	4.16e-05
IMB	MB-12	2.22928	0.369547	6.28611	373.81	131.432	457.491	460493	62.2225	70.2374	484.58	0.750802	0.283563	15.7779	0.869895	99.5075	9277.26	3.73989	3.70823	1.10896	0.797795	1.51226	1.09486	0.887359	0.150602	3.78795	1.21174	0.0481425	0.006911	0.462449	0.0177195	0.232727	0.196068	0.005085	5.60623	0.789475	1.31135	0.180198	0.669228	0.149875	0.043702	0.190536	0.0326955	0.233379	0.04343	0.124294	0.0169005	0.092667	0.0119855
IMB	MB-13	2.06712	0.178969	7.90446	300.91	25.0351	262.041	466494	30.3384	137.905	433.804	0.642171	0.115973	0.807386	0.389061	1.53328	242.261	0.0961765	1.4165	0.544813	0.525324	0.869324	2.26322	0.675059	0.252423	0.565662	0.163673	0.0511275	0.0026415	0.005443	0.0288295	0.435151	0.040959	0.004676	0.999035	0.0035425	0.019229	0.0055815	0.002811	0	0.0006115	0	0.0020465	0.0359315	0.005596	0.021215	0.003992	0.031372	0.001773
IMB	MB-14	14.4123	0.177657	3.76123	661.491	81.1833	1135.94	462452	58.0731	351.325	646.094	1.35398	67.1274	23.2169	28.1126	31.5735	4388.87	1.44539	7.75762	5.54288	3.29686	0.520698	1.83936	0	0.866479	4.8487	0.7972	2.38799	0.206202	0.0288045	0.0279415	0.544777	0.072412	0.0565945	31.8618	0.379852	1.34077	0.114136	0.511585	0.141894	0.043623	0.167029	0.030606	0.194325	0.037693	0.09754	0.0154905	0.0994695	0.0153795
IMB	MB-15	0.594993	0.0749235	8.8945	361.602	63.8403	162.397	466619	36.824	38.0025	417.657	2.23685	0.118991	1.81695	0.83497	4.06303	155.331	0.130984	2.65456	0.981392	2.73	1.27764	3.33302	1.50458	0.069	1.21225	0.069277	0.84251	0.0005185	0.0257395	0.0102625	0.221932	0.198274	0.0171105	0.468835	0.0886605	0.212676	0.022888	0.0456835	0.0176985	0.0091535	0.024623	0.00386	0.009055	0.0034585	0.00924	0.000609	0.0245585	0.00378
IMB	MB-16	15.215	0.220703	5.95738	827.709	71.1762	1047.33	465094	31.2165	424.976	598.102	1.04569	0.662125	1.12277	0.590517	3.04417	297.922	0.11658	2.03107	0.415929	6.51164	1.35531	0.245912	0.36248	1.01314	1.31157	0.0930825	0.263919	0.0282655	0.0300025	0.132727	0.265899	0.133297	0.042018	4.69011	0.030942	0.0583945	0.006083	0.0249935	0.027934	0.006536	0.011155	0.001657	0.0331485	0.006271	0.016308	0.0012255	0.025183	0.0020345
IMB	MB-17	2.52533	0.0849045	30.0175	704.817	121.332	640.481	465757	20.8435	198.986	543.126	0.538026	0.945842	1.39066	0.81318	4.86837	144.243	0.086012	0.252586	0.186534	0.320472	1.67037	1.04057	0.844435	0.775277	0.816704	0.032613	0.893228	0.0260695	0.0113785	0.121937	0.319561	0.117091	0.0397365	1.15061	0.0154945	0.0627835	0.007016	0.0201625	0.010595	0	0.0215785	0.0024665	0.010698	0.004482	0.007854	0.028613	0.016371	0.0088225
IMB	MB-18	2.02604	0.251215	30.1568	378.434	65.596	201.865	466336	28.965	87.4879	780.893	2.29511	0.266605	1.1591	0.329186	4.08452	66.8427	0.38146	1.93356	0.603553	2.80651	0.928442	2.39098	0	0.175169	1.56953	0.0541035	1.08845	0.061453	0.0161985	0.0991315	0.340275	0.210188	0.005082	4.84364	0.020819	0.0317715	0.011167	0.0339055	0.016362	0.00832	0.002011	0.0046795	0.020108	0.0064425	0.0070765	0.0135915	0.0041985	0.012804
IMB	MB-19	0.53432	1.37267	29.5013	426.822	36.6118	189.87	466592	30.7846	69.1057	353.233	6.95964	0.116113	1.4303	0.255878	1.87254	122.812	0.004186	1.5672	1.8435	0.398281	6.40355	1.41092	0.726461	0.152228	0.6241	0.176144	0.0598185	0.004341	0.001174	0.006234	0.483355	1.33014	0.0113375	0.140538	0.02995	0.109831	0.0142615	0.0342705	0.0057545	0	0.009614	0.002363	0.021722	0.00451	0.017736	0.002295	0.002291	0.002135
IMB	MB-20	53.8848	0.216113	4.14688	896.412	13.3389	1315.79	464698	21.2701	385.462	624.934	0.577078	5.79781	2.00951	2.37185	2.73959	531.071	0.18458	1.18437	1.08913	0.333508	0.539573	0.710306	0	1.1938	4.83272	0.148347	0.315179	0.0179865	0.0306125	0.0307085	0.171582	0.0357415	0.0928445	19.7319	0.0452065	0.112921	0.0115975	0.050868	0.017551	0.004402	0.0111045	0.002713	0.0204385	0.0026185	0.014488	0.00157	0.021045	0.0019825
MJ	MJ-1	0.178949	0.0244695	18.8036	111.433	10.0389	82.431	466778	32.5903	57.9366	505.345	0.60772	0	1.75391	0.255756	0.926815	217.889	0.039447	0.937441	0.220582	0.447582	4.17205	2.48798	0.13791	0.092429	0.67605	0.028068	0.0293765	0.002164	0.0075695	0.00135	0.198964	0.426049	0.005449	1.36484	0.004729	0.008975	0.003706	0.0144295	0.005247	0.004016	0.0111665	0.0026535	0.005662	0.0001245	0	0.003675	0.0067065	0.0002155
MJ	MJ-2	0.131933	0.110697	12.0202	89.0157	4.65189	11.0981	467087	34.2361	16.0053	263.055	0.649196	0	1.50194	0.373689	4.78264	158.339	0.140743	0.751378	0.147269	0.0487425	1.7723	1.81495	0.101071	0.02001	0.22176	0.0216525	0.0298165	0.0008935	0.01045	0.0820965	0.300193	0.338402	0.009672	0.334174	0.0198145	0.0441055	0.0028125	0.0138995	0.001063	0.0028965	0.0202	0.001484	0.0051045	0.001177	0.0025865	0.0023855	0.000988	0.000611
MJ	MJ-3	1.74168	0.447101	21.4385	320.485	11.3901	271.979	465776	24.914	117.424	592.327	0.410834	0.0990155	2.56371	0.276894	47.053	1162.66	0.250096	1.34571	0.613392	0.048489	2.17458	1.3875	0	0.169572	0.988119	0.332232	0.165344	0.008342	0.02185	0	0.243893	0.623207	0.0056315	4.82168	0.0956815	0.017289	0.0476295	0.161487	0.0575465	0.0203315	0.07314	0.0131385	0.075289	0.012705	0.0330625	0.003017	0.012784	0.002033
MJ	MJ-4	0.217072	0.286586	16.6793	105.179	15.4092	106.507	465356	36.249	79.714	454.126	0.450321	0.114683	5.31364	0.48903	12.9634	2498.49	0.129046	1.31695	2.25211	0.903811	2.09468	1.97327	0	0.076347	0.786532	0.545702	0	0.005228	0.029865	0.0061855	0.277668	0.345919	6.7e-05	0.971616	0.068632	0.07821	0.03377	0.167508	0.0610235	0.022084	0.074859	0.018358	0.139616	0.020466	0.049444	0.0070575	0.0304255	0.004599
MJ	MJ-5	0.41505	0.0889025	9.2085	72.0187	9.44257	58.6797	466917	30.6448	63.9152	267.617	0.403073	0	2.23618	0.389632	1.475	345.341	0.150469	1.13486	0.116195	0.621711	1.08453	0.268726	0.0123085	0.10662	0.422809	0.0401255	0.0146445	0.001191	0.045252	0.01242	0.227455	0.419878	0.006144	0.854552	0.008998	0.011432	0.009703	0.0152925	0	0	0.00859	0.001081	0.0050855	0.002944	0.002927	0	0.0027465	0
MJ	MJ-6	0.29001	0.177585	9.6826	33.7761	32.8994	122.034	461527	75.7249	192.12	290.09	0.436157	5.74321	12.8731	1.64637	37.8067	8687.23	1.47672	2.48229	5.99833	1.66972	3.76217	0.864082	0.426192	0.154419	0.998044	0.862251	0.305896	0.015363	0.0641015	0.022971	0.24153	0.32329	0.0064595	3.19905	0.183725	0.336416	0.0676385	0.299993	0.103062	0.037863	0.185215	0.0276085	0.178795	0.033906	0.0969835	0.0124935	0.085255	0.0112695
MJ	MJ-7	0.192265	0.146524	6.95288	214.31	22.0767	229.384	465513	28.2528	135.57	751.448	1.02826	0.109138	17.0874	0.581338	3.24894	1612.99	0.030048	1.45071	1.3984	0.416086	5.79684	0.380026	0.52568	0.204062	0.869329	0.280145	0.0066795	0.0091495	0	0.025223	0.195109	0.333489	0.0014875	1.12105	0.064654	0.146336	0.043148	0.192843	0.056755	0.0219245	0.0682025	0.0137315	0.0887165	0.0148655	0.04368	0.0056985	0.034994	0.004888
MJ	MJ-8	0.877221	0.0589025	21.6888	170.925	17.6443	151.478	466153	30.8527	84.7361	453.457	0.377431	0.0614495	7.73155	0.0892215	19.2464	1057.86	0.0717775	1.31964	1.26966	0.842991	4.55467	0.519257	0	0.118661	1.01491	0.217923	1.14666	0.003376	0	0.021312	0.219977	0.273695	0.0072445	1.28678	0.039719	0.160056	0.0202195	0.081105	0.0225715	0.0057425	0.034393	0.009059	0.0349915	0.0066935	0.018794	0.00511	0.008004	0.0014465
MJ	MJ-9	1.13423	0.187937	17.4223	174.525	17.2941	161.273	465997	32.8451	79.6752	607.079	0.42064	0.193334	1.79179	0.768274	15.1283	1153.85	0.332605	0.865007	1.49341	0.743974	2.22283	0.776369	0.113904	0.115327	0.997193	0.149709	0.464834	0.0063345	0.017799	0.0482935	0.318095	0.53622	0.019196	2.1389	0.065549	0.206487	0.0234795	0.115516	0.0478205	0.0175075	0.055532	0.008684	0.041211	0.0072515	0.018017	0.0140785	0.0205655	0.0026475
MJ	MJ-10	1.10715	0.284714	18.6245	174.121	22.72	173.98	466236	28.2387	200.681	764.371	0.441965	0.170582	1.00261	0.592926	2.95429	485.618	0	0.315397	0.400018	0.385656	4.13711	0.13381	0.704748	0.164961	1.22435	0.049	0.067	0.002605	0.008045	0.0569825	0.241858	0.390142	0.006667	1.75222	0.018212	0.021512	0.004667	0.015483	0.0043155	0.0020455	0.014161	0.002337	0.0058145	0.0011375	0.002187	0.001683	0.0035385	0.0005735
MJ	MJ-11	1.73813	0.185432	23.3013	226.164	13.6526	193.951	466318	27.3516	93.4442	584.991	0.685448	0.056053	1.65134	0.637706	5.23889	558.202	0.0484945	1.5313	0.498482	0.323323	2.31597	0.022865	0.522093	0.126112	0.854878	0.062662	0.285784	0.001578	0.0042065	0.032912	0.25117	0.25003	0.009247	0.872869	0.0113235	0.020256	0.0040575	0.004419	0.014116	0.001929	0.0028645	0.0014625	0.016281	0.001963	0.005605	0.0002945	0.0081845	0.0003085
MJ	MJ-12	0.0523665	0.072462	17.3004	101.303	4.73929	18.7289	466760	26.7216	33.2295	480.157	0.491259	0.0138	0.990519	0.300038	2.77634	413.394	0.0560505	1.22137	0.11348	0.165081	6.33765	0.470149	0.349687	0.052923	0.31162	0.0361485	0.0049535	0.000568	0	0.041852	0.27533	0.346393	0.00275	0.413924	0.0052835	0.0059125	0.005337	0.0149175	0.002335	0.0026175	0.0053575	0.0010135	0.0087965	0.0007455	0.0002785	0.000984	0.000859	0.001121
MJ	MJ-13	0.21828	0.0448425	12.5491	102.944	10.0758	27.0525	466803	36.0192	45.9516	388.542	0.38697	0.056901	1.60342	0.314165	2.84507	409.573	0.100612	1.36204	0.226824	1.0158	2.14085	2.21659	0.238837	0.065841	0.354268	0.02427	0.0184205	0.0014785	0.0005575	0.015723	0.339226	0.509265	0.001039	0.389699	0.0057955	0.0076455	0.0013745	0.008238	0.005327	0	0.0087615	0.0004527	0.002356	0.0006635	0.0075515	0	0.0022505	0
MJ	MJ-14	0.304241	0.030224	10.0612	93.1185	15.0359	43.4951	466903	34.3975	60.6724	373.401	0.43007	0.144198	3.61042	0.0287955	1.85139	226.651	0.0261485	0.893112	0.377749	1.03258	16.4845	0	0.213949	0.0433615	0.683006	0.062405	0.0993665	0.0172415	0.0038995	0.0255425	0.238617	0.373549	0.0091365	0.643107	0.0188765	0.002772	0.003903	0.014199	0.0110585	0.004321	0.018392	0.000895	0.013834	0.0027275	0.0041785	0.0014008	0.022237	0.0016575
MJ	MJ-15	0.93745	0.519445	17.4822	131.358	22.5106	187.172	466787	29.2367	136.122	415.095	0.308616	0	1.10868	0.504477	0.984387	50.3428	0.007882	0.143759	0.246154	0.529019	1.57366	4.15634	0	0.174569	0.785353	0.0827825	0.528787	0.0577245	0.0394605	0.026265	0.180717	0.512207	0.011406	1.24214	0.0069845	0.0306825	0.002399	0.004489	0.010203	0.0074955	0.012446	0.0020325	0.0143125	0.0020085	0.013684	0.00284	0.005447	0.003467
MJ	MJ-16	0.0291475	0.712051	8.05688	118.509	16.0282	19.2352	466893	24.3667	134.309	397.806	0.360034	0.445683	0.77706	0.569536	3.69442	192.676	0.0569405	0.095336	0.196568	0.446344	0.556234	0.821199	1.17828	0.260369	0.609364	0.871653	0.029166	0.0037955	0.0111825	0.079347	0.240429	0.288504	0.0211885	1.6776	0.025321	0.078119	0.01288	0.0357615	0.0177505	0.006637	0.0460195	0.0071455	0.0708165	0.019083	0.077206	0.0091075	0.040467	0.004905
MJ	MJ-17	4.98053	0.831093	5.34901	150.358	18.4544	315.528	466694	27.6886	182.63	348.227	0.268865	0.661658	0.886301	0.60335	1.26794	57.1716	0.0753785	0.888662	0.147859	0.706657	0.733547	0.204569	0.620932	0.394035	0.694689	1.14456	0.829244	0.017134	0.019236	0.0322585	0.186999	1.01301	0.017859	1.47552	0.01699	0.044309	0.0455565	0.040634	0.020526	0.0098145	0.0407735	0.013763	0.104503	0.0258075	0.132428	0.029184	0.218019	0.037259
MJ	MJ-18	9.62266	0.158124	6.39963	237.176	10.4268	389.6	466560	24.0498	167.64	405.839	0.394742	0.699602	0.894089	0.228029	1.19622	42.6503	0.023794	0.31237	0.148647	0.394027	1.31953	1.22576	0.076002	0.432267	0.913126	0.0477865	0.091836	0.011827	0	0	0.177092	0.408335	0.145164	1.43177	0.006984	0.019936	0.0049185	0	0.0002865	0.004675	0	0.0026495	0.00096	0.00293	0.0034005	0.0016435	0.010921	0.0009175
MJ	MJ-19	19.5542	0.114468	3.14362	268.963	5.71968	657.263	466254	26.6384	304.819	378.705	0.259837	0.269352	0.901379	0.489242	0.556657	22.2462	0.004118	0.292247	0.066843	0.336763	0.184265	0.010213	0.510593	0.624192	0.402768	0.0388475	1.363	0.0092015	0.0400025	0.0018295	0.321578	0.076825	0.0117255	1.76787	0.005881	0.0087135	0.002093	0.0046155	0.0018835	0.000763	0.011866	0.001086	0.001506	0.0010885	0.001793	0	0.0036355	0.0006245
MJ	MJ-20	3.16328	0.663898	14.5602	257.746	22.9053	332.38	466430	35.5315	189.421	564.379	0.574532	0.687501	1.24025	0.478415	1.22961	73.5707	0.0778955	0.87631	0.123323	1.43752	4.89665	0	2.05314	0.19336	1.6208	0.079513	0.118538	0.0028285	0.0138555	0.02341	0.346231	0.434709	0.012998	0.967775	0.029043	0.0591805	0.005622	0.0134155	0.00642	0.0008955	0.006431	0.001247	0.002227	0.0035045	0.0133295	0.0012825	0.0098925	0.0007465
IPT	PT-1	1.1124	0.209427	3.76793	142.048	38.6145	275.772	466095	29.3976	134.448	491.929	0.459495	4.1157	4.51324	2.48585	58.2357	886.354	0.13367	0.319891	2.57004	1.77893	0.661415	0.982428	0.306016	0.451224	1.92905	1.33494	0.489164	0.019057	0.008324	0.0003655	0.225164	0.0598735	0.010874	10.7039	0.100677	0.291531	0.040647	0.164649	0.039951	0.0158245	0.0561665	0.0166645	0.152342	0.043269	0.20421	0.0403165	0.25815	0.027288
IPT	PT-2	3.98208	0.033713	8.64785	124.115	52.1481	459.713	464644	176.204	72.7619	767.994	0.648273	3.25061	22.6134	2.54564	564.349	1896.07	1.01215	2.78744	1.93551	0.889849	1.8203	0.14333	0.279483	0.120644	6.99808	3.90251	0.416565	0.0067395	0.0276035	0.005817	0.213492	0.25226	0.004273	53.7352	1.96478	2.0856	0.658211	2.65455	0.627772	0.212606	0.715419	0.100668	0.595433	0.119262	0.333535	0.041771	0.217195	0.032334
IPT	PT-3	1.95402	0.524092	15.963	221.657	19.4028	312.616	466435	28.3553	138.647	448.506	0.482874	0.054609	5.15102	0.501225	6.09881	309.16	0.0458885	1.69816	0.817295	0.0879355	1.44591	0.193781	1.1269	0.29766	1.41874	0.188648	0.041137	0.004463	0.0296455	0.013843	0.213029	0.110822	0.0137995	0.869101	0.0240445	0.0737515	0.011363	0.069802	0.0067935	0.0040555	0.0314365	0.002275	0.024627	0.0062995	0.010371	0.0008755	0.0159435	0.0013215
IPT	PT-4	6.37058	0.806133	15.8442	370.595	27.3761	611.061	465837	29.5158	158.774	568.56	0.540156	0.322794	5.40027	0.640212	180.145	335.141	0.193749	1.63664	0.451674	0.104682	1.93132	1.26755	0	0.479914	2.96849	0.275344	0.105936	0.0402365	0.008952	0.036256	0.289969	0.972645	0.033746	29.2668	0.161351	0.16131	0.0407265	0.143419	0.0334745	0.0087395	0.035155	0.005433	0.030514	0.0067885	0.022528	0.002211	0.016576	0.0022415
IPT	PT-5	0.758766	0.695384	15.5666	109.934	5.95301	53.0294	467046	33.4217	42.0622	339.495	0.518513	0.0591815	1.1313	0.278066	3.80129	29.5328	0.163768	0.710614	0.104763	0.1454	1.88573	1.91957	0.200327	0.093381	0.444074	0.0581745	0.0092815	6e-05	0	0	0.308536	0.182991	0	0.647499	0.02007	0.0628295	0.0054295	0.011927	0.003937	0.000726	0.0067	0.002026	0.002561	0	0.0030365	0	0.0065435	0.001449
IPT	PT-6	0.088297	0.051515	5.45458	93.4918	11.4825	7.70245	466938	29.7021	41.485	408.988	0.413737	0.414772	2.94326	0.090655	113.806	101.222	0.300625	1.54264	0.281567	0.422632	14.829	0.94707	0	0.0704945	1.07249	0.102203	0	0	0	0.014029	0.309688	0.413956	0.005949	18.1345	0.0342175	0.011145	0.0048835	0.0331615	0	0.001357	0	0.0045435	0.0149135	0.010049	0.0123995	0.0013965	0.016958	0.0001545
IPT	PT-7	1.39305	0.18351	11.5987	138.168	8.28997	79.6828	466942	33.6726	43.0187	430.178	0.421981	9.56279	1.45824	0.720792	1.86118	30.1754	0.0632805	0.646065	0.445873	0.191227	0.833794	1.21431	0.4212	0.0695695	0.712591	0.0524735	0.125365	0.001469	0.038488	0.0372985	0.345603	0.274924	0.0176195	0.753429	0.0279745	0.043963	0.005207	0.0227165	0.004994	0.001279	0.016922	0.005047	0.0104695	0.0007855	0.0008375	0	0.0120195	0.002082
IPT	PT-8	4.80607	0.409624	18.1229	293.468	17.1659	559.459	465781	28.1277	160.94	625.084	0.447104	0.154908	4.30729	0.000506	40.6595	691.033	0.0611935	1.38599	0.19118	0.592978	1.24695	0.276187	0.929314	0.52771	3.35272	0.250675	0.0759115	0.002458	0.0245405	0.035774	0.2262	0.208826	0.031554	4.78274	0.124583	0.152676	0.0224965	0.113287	0.028339	0.00667	0.034176	0.005047	0.0254595	0.0055265	0.010858	0.0014815	0.0063165	0.000932
IPT	PT-9	2.15533	1.82539	24.1291	89.6353	8.87914	113.436	467009	25.1333	42.3967	299.897	0.337223	0.199381	1.22751	0	1.48892	53.085	0.0574345	0.37723	0.023458	0.272566	2.22852	1.07786	0	0.150031	0.639953	0.296459	0.0219045	0	0	0	0.245697	0.706	0.0061085	0.54024	0.020521	0.0634635	0.0102215	0.0257145	0.0048765	0.0014885	0.001065	0.000713	0.024116	0.0077395	0.0207755	0.0026745	0.0266845	0.003691
IPT	PT-10	0.284349	0.127638	6.86694	80.2967	9.48758	85.6015	467097	28.2193	29.0425	278.051	0.270586	0.038153	1.21913	0.276015	3.21404	36.7009	0.058193	0.792529	0.0798675	0.347151	1.04238	0	1.82108	0.030539	0.847166	0.024402	0.0174395	0.0032175	0.0298265	0.0239405	0.333137	0.352203	0.003768	0.691098	0.0092735	0.009783	0.003208	0.013411	0.0066875	0.0016435	0.0044175	0.0011095	0.004968	0.001287	0.003729	0.001273	0.0098135	0.0013315
IPT	PT-11	6.91602	0.579497	15.8574	491.719	16.9435	916.013	465774	26.9856	281.214	515.239	0.159368	0.189225	1.03524	0.0906635	4.99473	43.5953	0	0	0.136364	0.405634	1.33691	2.29738	0.223054	0.672565	2.55295	0.025788	0.276081	0.007754	0.0078645	0.0729785	0.224881	0.199718	0.0394995	2.66194	0.014584	0.0277165	0.0060725	0.0326135	0.014236	0	0.004287	0.0039045	0.006418	0.0031775	0.0038545	0.0031295	0.006386	0
IPT	PT-12	2.16769	0.415645	17.6335	250.579	11.5172	342.615	466531	30.3604	182.885	408.637	0.411446	0.042505	1.19891	0.291838	4.58738	90.9754	0.0437255	1.31574	0.0817005	0.165076	3.0765	2.04364	0	0.32618	1.55104	0.0279835	0.206861	0.0057605	0	0.0119665	0.303127	0.361698	0.020282	1.66374	0.023482	0.0275115	0.00398	0.0171835	0.014816	0.0004395	0.0007575	0.0013505	0.000982	0.0006185	0.0097935	0.0018155	0.005628	0.000765
IPT	PT-13	0.115976	0.211756	22.686	136.066	5.53404	13.113	466978	32.6726	27.1086	449.385	0.42045	0.099392	1.8774	0.653414	1.60804	51.7973	0.0778205	0.505498	0.059111	0.136978	2.8985	1.04113	0.234448	0.0625245	0.434895	0.100085	0.65385	0	0.00568	0.0186225	0.324875	0.657271	0.0056725	0.226919	0.074554	0.13343	0.0093505	0.035303	0.005282	0.0038855	0.0168345	0.002918	0.003189	0.003399	0.0064045	0.0112695	0.011275	0.0002745
IPT	PT-14	0.444418	0.4067	11.8882	186.05	8.96287	73.4507	466750	35.0222	44.3069	666.448	0.404536	0	3.939	0.573793	3.21787	40.4463	0.068897	2.33709	0.0893225	0.155474	7.02503	0.721735	0	0.106172	0.604688	0.0105405	0.011805	0.0021725	0.0202085	0.0387865	0.313951	0.419221	0.0167675	0.911612	0.025027	0.0497275	0.004076	0.0185605	0.0055815	0.0014195	0.0022355	0.000514	0.0032215	0.001749	0.0017835	0.0007525	0.0048455	0
IPT	PT-15	1.15043	0.183353	7.33778	229.468	22.7288	299.217	466623	32.1906	100.02	417.366	0.146449	0.087606	1.8568	0.567129	34.8017	67.4578	0.0139725	1.08511	0.028647	0.109755	2.28919	2.84673	0.0412625	0.132546	2.26847	0.023921	0.004427	0.00251	0.000926	0.0262935	0.310335	0.712414	0	5.55143	0.0250785	0.0080245	0.0026015	0.000889	0.0005595	0.002607	0.0148515	0.0027045	0.00747	0.001104	0.003471	0.000635	0.0020085	0.0006755
IPT	PT-16	0.57545	0.807292	8.19186	161.155	15.7201	122.257	466898	22.9892	69.9217	299.618	0.529548	0.151355	1.16523	0.381815	66.8667	83.6377	0.056671	1.22081	0.574546	0.538321	4.42726	1.96181	0	0.0430845	1.40868	0.073718	0.70173	0.017486	0.031388	0.0213515	0.235231	0.821547	0.021061	8.29457	0.032258	0.0846885	0.0287455	0.0218385	0.005552	0.0001655	0.01407	0.002319	0.0042935	0.0011865	0.0071425	0.0006185	0.005011	0
IPT	PT-17	0.741217	0.805886	10.4702	80.888	10.4511	73.6445	467110	34.4311	53.7173	205.807	0.341701	0.0903385	1.01675	0.388975	2.15674	62.8515	0	0.013512	0	0.114831	5.00272	0.862062	0	0.0700355	0.755335	0.013714	0.032943	0.0037675	0	0.0467335	0.321949	0.492652	0.0255835	0.646092	0.013471	0.019152	0.006432	0.015937	0.0146175	0.002765	0.023252	0.0002745	0	0.006306	0.0204545	0.0011945	0.0053715	0.0024205
IPT	PT-18	1.31592	1.13548	19.9044	162.879	14.9807	164.542	466893	34.6864	56.2823	299.446	0.205963	0.201997	1.5494	0.489625	4.97629	60.7055	0.008973	1.7158	0.191114	0.474772	4.48573	0.945206	1.53032	0.136001	0.95648	0.0937195	0.192381	0.0071835	0.028511	0.006657	0.392497	0.386193	0.001974	0.391957	0.0151365	0.0317565	0.0042825	0.0195865	0	0.0018085	0.0010845	0.001902	0.0027595	0.001736	0.0018245	0.000808	0.0054165	4.92e-05
IPT	PT-19	0.0793285	0.22867	4.65825	86.2614	7.48619	5.42079	467137	30.8805	16.66	263.931	0.178187	0	2.01814	0.708879	4.24239	106.056	0.133277	2.05095	0.256942	0.113741	1.75386	2.09247	0.286459	0.0239945	0.327288	0.0193065	0.0077425	0.0003595	0.0113445	0.036663	0.351082	0.546954	0.005773	0.591376	0.016839	0.099721	0.006955	0.0107	0.0050125	0.00048	0.0016845	0	0.0058755	0	0.0023575	0.0004405	0.004543	0.001684
IPT	PT-20	3.53976	0.0833415	8.41482	143.453	37.3839	465.48	466498	31.0106	72.0517	386.303	0.381907	0.565732	3.70506	1.04455	14.43	172.919	0.0736075	0.626746	0.405139	0.223697	1.486	0.491648	0.426436	0.114472	4.61076	0.064749	0.50176	0.00412	0.018448	0.0035515	0.273782	0.226378	0.0056405	6.0378	0.0542455	0.075992	0.013817	0.0530705	0.010759	0.000871	0.019429	0.0013215	0.007888	0.002119	0.0056265	0.001034	0.0066105	0.001135
IRTP	RTP-11	3.39206	0.48685	2.32123	156.014	17.1432	309.238	466215	33.766	176.512	414.32	0.738101	0.101514	1.95523	0.653754	6.72579	749.661	0.0415685	2.49239	1.35025	12.2428	3.98284	1.12369	0.614334	0.426557	1.32056	0.539766	0.170499	0.0011155	0.025912	0.0227595	0.300167	0.117223	0.00223	2.0164	0.029354	0.079795	0.04093	0.16757	0.04191	0.031031	0.0645525	0.0168705	0.130671	0.0198135	0.0510745	0.005798	0.0560335	0.0071565
IRTP	RTP-12	1.21413	0.063845	31.4812	195.836	6.85045	169.137	466566	29.866	133.11	530.296	0.438916	0.381161	1.37249	0.364077	4.84314	228.677	0.147107	0.401316	0.679344	0.488395	4.31615	0.317658	0.68665	0.369178	0.851466	0.029964	0.141213	0.0001545	0.035027	0.037876	0.326299	0.551726	0.01047	2.13132	0.0418595	0.049499	0.007214	0.0456975	0.010589	0.0031355	0.011153	0.0012175	0.0053855	0.0024145	0.0019145	9.1e-05	0.0087815	0.0006145
IRTP	RTP-13	2.72191	0.295375	24.3556	277.03	23.5754	434.807	465210	39.609	208.615	427.328	0.53723	0.775845	7.95661	0.850031	11.703	1937.5	1.02998	1.33305	8.90047	1.05738	3.70803	1.68788	0.599135	0.45929	2.71642	0.751955	0.349903	0.0061	0.029087	0.0094295	0.258315	0.463596	0.008839	6.13514	0.705188	2.05687	0.263162	1.07087	0.247753	0.074462	0.268796	0.0336205	0.169095	0.03222	0.066008	0.009396	0.0336045	0.005232
IRTP	RTP-14	0.0184895	0.455199	6.27683	85.6068	11.2915	9.66938	467093	37.0022	47.118	305.245	0.336811	0.103278	0.745162	0.627508	0.575068	86.2806	0.0046705	1.82297	0.0315535	0.169452	2.15782	0	0.213591	0.128315	0.397016	0.055835	0.825224	0.00356	0	0.01852	0.398276	0.21961	0.013762	0.838328	0.004431	0.0064185	0.0014335	0.020416	0.000746	0.0040145	0.0092555	0.001053	0.014293	0.0114635	0.0036675	0	0.0307845	0.0070795
IRTP	RTP-15	1.89547	0.129626	2.93622	171.101	7.7964	162.368	466799	31.2566	65.7324	455.844	0.736373	0.553515	0.785368	0	0.426142	98.0312	0.122357	2.24335	0.395366	0.272404	0.543358	2.56872	0.775179	0.162542	0.270841	0.0087465	0.937967	0.0129585	0.0122145	0.054362	0.334313	0.155188	0.0011865	0.171222	0.0204205	0.014188	0.0217575	0.031553	0.0076585	0.0003455	0.027013	0.000454	0.0098125	0.000678	0.010123	0.003013	0.0181995	0.000785
IRTP	RTP-16	0.889387	0.036829	7.32098	148.131	21.3106	255.136	465977	27.5863	58.1251	787.528	0.565715	0.575227	2.51161	0.103591	1.3981	945.356	0.404087	0.136936	3.54291	0.792208	2.99125	0.389636	0.384329	0.195749	1.23999	0.066704	0.0101135	0.0041025	0.015263	0	0.235245	0.826766	0.0108895	6.12909	0.018119	0.042311	0.0107225	0.0539375	0.019929	0.009571	0.0123905	0.003008	0.01639	0.0042705	0.00993	0.002372	0.0154165	0.001747
IRTP	RTP-17	0.975625	0.387656	6.16906	68.847	12.0031	171.957	466973	30.9145	135.859	265.042	1.6946	0	1.28503	0.543575	1.89429	33.7066	0.041014	0	0.232815	0.61021	0.89383	1.00877	0.429267	0.316787	0.707262	0.095784	0.016184	0.002483	0.022554	0.080441	0.238402	0.38244	0.0114895	1.25593	0.005726	0.0152205	0.0252285	0.002837	0.0126685	0.002648	0	0.001636	0.0069565	0.001423	0.010627	0	0.0082275	0.001575
IRTP	RTP-18	0.923755	0.450964	2.76933	149.302	22.325	163.783	465339	33.2081	77.3159	199.841	0.332427	0.842982	4.30534	1.19578	1.79773	2710.02	0.205002	1.24579	0.512373	1.09164	0.41284	1.848	2.3749	0.16355	0.411475	0.026017	0.381674	0.0084255	0.025689	0.0190495	0.321308	0.170321	0	0.894553	0.0017395	0.010319	0.0020815	0.001412	0.0182165	0.0010695	0.0138665	0.0035305	0	0.0023525	0.0141235	0.0015125	0.0028695	0.0007685
IRTP	RTP-19	0.59418	0.095221	8.64535	73.9538	5.49533	99.4737	467121	27.8973	42.3341	228.387	0.687002	0.865354	1.28254	0.716708	0.743426	25.2679	0.0978845	0.471176	0.193571	1.66701	1.17825	1.25607	1.72098	0.0657055	0.254873	0.0279375	0.0255385	0.0018145	0.0048865	0.0090255	0.263895	0.278281	0.008138	0.292884	0.004107	0.007569	0.0002695	0.0096725	0.007749	0.0002175	0.0066655	0.0016635	0.0090235	0.001598	0.000547	0.000457	0.004118	0.001967
IRTP	RTP-20	25.1698	0.143813	4.198	473.296	9.42646	808.082	465795	28.4233	290.291	505.727	0.710298	0.611038	1.02393	0.2351	0.705723	188.97	0.125883	1.38006	0.844735	0.440222	0.214497	2.16417	0	0.673271	1.44972	0.175316	0.680832	0.0082925	0.005294	0	0.312885	0.146977	0.034839	7.5017	0.026837	0.056615	0.0144285	0.019228	0.0145305	0.0074195	0.0009265	0.0035805	0.017173	0.0052255	0.0044875	0.0003855	0.006101	0.002151
IRTT	RTT-1	0.878972	0.644286	11.2712	182.999	21.8897	206.106	466644	35.6008	163.674	548.698	0.60069	0.136317	1.13712	0.828827	4.12998	36.8238	0.1094	2.16265	0.279612	0.846005	0.457697	2.23921	0.693129	0.44618	0.663749	0.0192265	0.177888	0.010329	0.015881	0.0490025	0.383871	0.045235	0.0209935	1.5698	0.006708	0.018147	0.002905	0.008018	0.0225235	0.0049455	0.004442	0.006825	0.0087695	0.011193	0.0098265	0.006789	0.0284565	0.0110675
IRTT	RTT-2	1.56938	0.614989	10.1839	158.369	23.5934	286.964	466569	32.8046	175.001	575.029	0.289161	0.0469255	0.685434	0.922629	3.80714	37.9081	0.198043	0.050268	0.089058	0.394736	0.230243	1.91138	0.015436	0.501302	0.878518	0.026025	0.0853845	0.0619745	0	0.095438	0.303894	0.101781	0.020912	1.24278	0.0066145	0.019328	0.085955	0.001627	0.007903	0.0057315	0.023239	0.0030285	0.00786	0.0015795	0.014735	0.0033415	0.018248	0.003853
IRTT	RTT-3	1.01563	0.194265	10.0469	151.609	26.7284	184.078	466717	37.3832	147.872	510.093	0.470268	0.040235	1.16195	0.446168	3.48686	37.9709	0.139536	1.36482	0.036086	0.686017	0.197391	0.791193	0.366192	0.372519	0.578993	0.020062	0.126369	0.117474	0.0143525	0.054279	0.306863	0.0532985	0.0164745	1.06007	0.0079105	0.0094885	0.004204	0.0002095	0.019304	0.00093	0.0097325	0.0015875	0.0026245	0.001808	0.0009985	7.9e-05	0.0118215	0.0032995
IRTT	RTT-4	0.362193	0.535992	3.63718	130.167	16.4611	139.59	466966	28.8143	26.3819	357.177	0.533893	0.348834	0.523375	1.24849	1.74167	34.5958	0.040894	1.00693	0.23089	0.402842	1.37615	3.51449	0.770718	0.0411965	0.7448	0.0619635	0.006922	0.004435	0.0142005	0.095156	0.293158	0.30453	0.003919	0.200597	0.0028605	0.0153855	0.002439	0.0103155	0.0070955	0.0036365	0.0251505	0.0051235	0.0116565	0.0020965	0.0042	0.0007725	0.015077	0.0006885
IRTT	RTT-5	0.483512	0.66846	4.63886	86.6445	12.6918	133.339	467127	28.0434	21.4584	187.882	0.164989	0.186033	0.909964	0.548557	1.55107	18.1231	0	2.00175	0.242499	0.0835505	1.31109	0	1.31751	0.076121	0.548109	0.039165	0.032622	0.005137	0.029737	0.009595	0.256487	0.315314	0.0060415	0.169719	0.005223	0.008015	0.001563	0.0054895	0	0.0025445	0.006016	0.001487	0.011157	0.002026	0.0007775	0.0004805	0.0122445	0.001923
IRTT	RTT-6	0.121998	0.052822	8.92793	81.6592	11.1767	0.746771	466418	38.3353	49.2656	504.42	0.57902	0.629119	2.09937	0.547943	9.07667	956.629	0.563175	2.44684	1.89559	0.75468	4.39696	1.64211	0.0234635	0.111823	0.570483	0.0863945	0.578365	0.008365	0.0203605	0.015191	0.288263	0.0294245	0.01473	0.605455	0.0278675	0.0863415	0.0078025	0.027656	0.0130805	0.0001665	0.0043455	0.0097595	0.018227	0.0049135	0.0096525	0.0016915	0.0121185	0.00209
IRTT	RTT-7	3.57397	0.101473	2.20147	305.347	37.9535	546.397	464700	41.9086	95.3015	544.033	3.05203	1.01733	12.6802	2.14051	30.693	2569.59	1.26356	2.65484	3.70074	1.38895	0.930017	2.07696	0.391467	0.323978	1.83358	0.604826	0.12037	0.0098135	0.010975	0.0002895	0.259979	0.681898	0.013321	1.05404	0.236873	0.203269	0.0665015	0.263668	0.06949	0.023679	0.118806	0.021395	0.163554	0.0267125	0.08405	0.0105045	0.097191	0.0150075
IRTT	RTT-8	0.303592	0.112804	8.02948	96.277	11.5088	1.9914	466938	33.9568	53.5097	298.803	0.329321	0.720804	1.55953	0.32399	3.68597	332.233	0.356737	1.66533	0.745539	0.612793	4.12857	0	0.356744	0.155547	0.503121	0.049785	0.519801	0.0319175	0.0038095	0.0165725	0.25112	0.040761	0.002031	0.410587	0.0163475	0.033032	0.007025	0.015632	0.000276	0.002823	0.001914	0.0020705	0.0078725	0.002465	0.0162915	0.000852	0.0084015	0.0081045
IRTT	RTT-9	0.159592	0.210569	14.6581	93.6858	8.35034	50.0021	466997	24.9324	49.8988	216.423	0.362145	0	0.898171	0.358907	2.07842	272.529	0.0306386	0.503276	0.343528	0.455766	0.679486	1.92845	0	0.0906256	0.383971	0.0440258	0	0.000301733	0.0140919	0.0120676	0.158551	0.0764997	0	0.124998	0.275281	0.00538758	0.000906982	0.012389	0.0106395	0.000326384	0.00245718	0.00270532	0.000786771	0.00146955	0.00170078	0.00161922	4.67719e-05	0.0011829
IRTT	RTT-10	0.126173	0.288337	5.72917	91.0123	14.3475	10.4552	466819	29.3609	55.7454	456.964	0.443826	1.8811	0.927933	0.941908	3.43491	354.464	0.203526	1.18744	0.609767	1.59575	3.718	3.18023	0.0132999	0.0952192	0.367058	0.230891	0.100743	0.00107327	0.00254665	0.0158076	0.123628	0.0244769	0.008265	0.367979	0.0812706	0.164238	0.0209548	0.0603053	0.0197713	0.00410424	0.0362114	0.00683741	0.0469172	0.00545948	0.0227618	0.00464011	0.0261497	0.00220697
IRTT	RTT-11	1.40968	0.36772	23.979	189.349	16.5963	241.377	466706	27.8732	97.9401	394.123	0.482904	0.140834	1.12557	0.418037	6.11627	90.0431	0.0747863	1.55657	0.172758	0.68879	1.18647	2.70142	0	0.361455	0.65424	0.0387177	0.235721	0.00422078	0.00798765	0.0924366	0.163298	1.60162	0.00842438	0.558492	0.0105387	0.0259717	0.00332276	0.0104998	0.00439671	0	0.00571623	0.00250328	0.00912167	0.00271999	0.00678957	0.00229648	0.00324886	0.00267196
IRTT	RTT-12	1.26935	0.505217	10.7689	154.099	30.5762	229.739	466663	27.9698	138.699	540.32	0.54973	2.06934	1.10748	0.389567	3.65511	39.6403	0	1.29864	0.23444	0.617829	0.341116	0.111718	0	0.36292	0.891622	0.0276156	0.014249	0.00711003	0.0146448	0.0198656	0.168211	0.0920095	0.020639	1.18529	0.0428657	1.46344	0.000472306	0.00019331	0.00155837	0	0.0120953	0.00215857	0.00871461	0.00551131	0.0145685	0.00143846	0.0369593	0.00228242
IRTT	RTT-13	0.169342	0.293454	9.25338	95.2056	16.5898	9.12193	466861	33.1268	52.6353	357.298	0.468604	1.11014	1.40484	0.395301	4.24559	372.28	0.0874642	1.27795	0.46401	1.08646	3.80484	3.38368	0	0.137439	0.453538	0.552568	0.390671	0.01251	0	0.0680601	0.180572	0.103945	0.0171735	0.536451	0.302217	0.611838	0.0601854	0.284169	0.0632952	0.0231452	0.11479	0.0159976	0.130477	0.0177785	0.0467379	0.0106943	0.046397	0.00449792
IRTT	RTT-14	0.0913425	0.206836	19.2938	86.2177	9.64209	38.2589	466993	26.5478	37.3107	426.567	0.267774	1.56739	1.04013	0.39755	3.5009	72.0574	0.0318565	1.29508	0.102794	0.280861	1.41971	0.649615	0.327247	0.0792931	0.401953	0.017693	0.0139042	0.00384599	0.0139386	0.00760103	0.133235	1.28324	0.00596613	0.176048	0.00823033	0.00931197	0.000939453	0.0130626	0.0038404	0.000695569	0.00746159	0.00344753	0.00472815	0.000194811	0.00179844	0.000974373	5.02565e-05	0.000212406
IRTT	RTT-15	0.155588	0.162541	8.57379	97.2011	11.2254	42.4094	466834	27.6664	79.7001	486.112	0.511352	0.493453	1.2085	0.07077	3.52845	232.64	0.170182	1.45341	0.308666	0.636486	3.02232	0.241609	0.598807	0.179646	0.519738	0.106917	0.0909827	0.00651023	0.0418398	0	0.186755	0.0347342	0.0050016	0.889399	0.0613356	0.125492	0.0143408	0.0598052	0.0174645	0.00918958	0.0198144	0.00322148	0.0151099	0.00325027	0.0110704	0.0051969	0.00304233	0.00179412
IUDR	UDR-1	0.0636926	0.219135	16.8155	58.6688	7.31152	17.2452	466918	22.0721	33.4289	418.872	0.479566	0.0397452	1.05619	0.226775	1.34672	282.701	0.00990075	0.915903	0.158029	0.435767	4.35193	0.480412	0.80358	0.0416127	0.290452	0.0170032	0.0990862	0	0	0.00399527	0.158868	0.411197	0	0.393259	0.0202927	0.0360242	0.00452557	0.0174272	0.00494811	0.00141165	0.0140889	0.000149574	0.00191999	0.000636823	0.00186878	0.00138915	0.00138776	0.000319221
IUDR	UDR-2	0.457875	0.714458	14.2099	113.323	7.6768	89.0859	466663	26.9277	51.033	413.917	0.278299	6.9726	0.850364	1.10322	4.10635	472.235	0.0807735	0.766547	0.432479	0.064092	39.2778	0.955592	0.565474	0.073639	0.5421	0.060284	0.0061595	0.0012285	0.010223	0	0.226466	1.34221	0.008162	0.60932	0.0069445	0.0051245	0.0010195	0.0149665	0.001425	0.0018435	0.0049565	0.0018145	0.011405	0.0016285	0.0059485	0.000611	0.0051635	0.0030055
IUDR	UDR-3	0.505306	0.502289	14.495	99.374	8.86556	82.0492	466672	30.0024	28.0845	444.346	0.292679	0.644535	1.15225	0.289491	3.95866	474.314	0.0528345	1.78855	0.423934	0.152242	37.586	0	0.794669	0.0638041	0.538631	0.0538285	0.0295623	0.0109787	0.00304688	0.0210271	0.162346	1.32918	0.00200054	0.657091	0.00449605	0.00677134	0.00219748	0.0158905	0.00128692	0.00308308	6.78153e-05	0.000560604	0.00691375	0.00114712	0.0035034	0.000578515	0.000889359	0.000986732
IUDR	UDR-4	1.90296	0.122937	7.27782	216.442	11.8388	402.032	466479	24.1197	162.073	539.957	0.457016	0.4004	0.779683	0.209344	0.537937	48.0778	0.006027	0.621417	0.178042	0.146228	1.63997	1.4031	1.40641	0.321729	1.26036	0.0427755	0.116811	0.0006935	0	0	0.19747	0.497289	0.011882	1.73865	0.0190655	0.021217	0.0028575	0.00482	0.016218	0.0063545	0.0110035	0.001655	0.0082545	0.000531	0.008688	0.001638	0.0200675	0.0005015
IUDR	UDR-5	0	0.116191	24.0412	94.9803	26.7827	71.7084	466700	26.5423	65.1908	458.939	0.266404	0.283908	1.78062	0.754145	5.47137	395.672	0.0193308	0	0.366448	0.212926	3.19374	0.750341	0.524376	0.0438488	0.525071	0.0293278	0.0329932	0.00089957	0.0240625	0.0144462	0.131102	0.389407	0.00866385	0.497263	0.035745	0.0382508	0.00570169	0.0244304	0.00352011	0.00335228	0.00456308	0.000557654	0.0038462	0.000554083	0.00281858	0.000733287	0.00753309	0.00020476
IUDR	UDR-6	0.253225	0.229185	10.1788	60.7292	8.13627	67.8593	466983	22.2202	43.5206	408.083	0.355314	0.0423079	1.24815	0.857111	3.37532	116.93	0.0771233	1.05082	0.25245	0.238406	2.91114	0.754132	1.50958	0.113344	0.365268	0.02547	0.0141249	0.00262531	0	0.0182379	0.145752	0.403459	0	0.646862	0.00784228	0.0148395	0.00227877	0.0101406	7.43096e-05	0.00459674	0	0.000594371	0.00479952	0.00120627	0.00186591	0.00158914	0.00461636	0.00103318
IUDR	UDR-7	0.0453566	0.130842	12.3076	91.2858	8.06824	13.3792	466987	23.6646	40.8208	493.137	0.39291	0	0.649222	1.43197	3.97158	58.7251	0.174862	1.08291	0.0559455	0.193161	5.92138	2.32673	0.376949	0.047697	0.290786	0.0150965	0.0598205	0.000999285	0	0.0161351	0.145293	0.210605	0.00364104	0.417488	0.00190601	0.00173261	0.00227329	0.00335169	0.00123899	0.000696022	6.90374e-05	0.000216944	0.00628613	0.000419328	0.00301078	0.000574811	0.00459539	0
IUDR	UDR-8	1.12033	0.271745	24.9995	185.464	9.60291	191.166	466677	24.6403	72.1706	577.324	0.434759	0.237482	1.12822	0.535992	1.76051	58.0947	0.134969	0	0.193511	0.297718	4.25724	1.52791	1.35836	0.117117	0.808148	0.027744	0.174932	0.0085475	0.0329565	0.0005905	0.25138	0.490185	0.0090155	1.0179	0.0983995	0.087095	0.006569	0.0571675	0.0012085	0.004511	0.01216	0.001143	0.0068205	0.0032905	0.004488	0.00116	0.006592	0.003701
IUDR	UDR-9	0.100515	0.239106	5.67176	41.1013	5.85635	3.20678	467174	20.4075	43.9833	302.536	0.489143	0.116196	0.751588	0.371298	6.2041	46.655	0.0387779	0.525429	0.2485	0.0545337	3.08606	0.349644	0.927577	0.0280928	0.248838	0.0356752	0.00420822	0.000907812	0.00447181	0.0189932	0.161449	0.677212	0.00338412	1.41696	0.035872	0.0631175	0.00535643	0.0285214	0.00710975	0	0.0132462	0.0012334	0.00722301	0.000913746	0.00215709	0.000365568	0.00328973	0
IUDR	UDR-10	2.41659	0.251691	7.96673	182.706	13.8801	288.545	466708	24.5533	103.667	368.152	0.438128	0.15663	1.60328	0.567207	1.7348	98.3848	0.16184	1.37347	0.501252	0.291669	0.476848	4.38039	0.717614	0.224669	1.04218	0.0698697	0.0471154	0.00429943	0	0.0783754	0.172717	0.304468	0.00142328	0.80728	0.0104683	0.021441	0.00644771	0.00884126	0.0118822	0.00191464	0.00180861	0.00264878	0.0116626	7.51648e-06	0.0128089	3.72791e-05	0.00603572	0
IUDR	UDR-11	11.4081	0.455683	9.37806	486.221	17.8661	1099.67	465481	23.266	262.238	725.832	0.497002	0	0.787164	0.91144	0.699111	67.2412	0.0870939	0.774009	0.248056	0.160263	4.40688	1.68029	1.38504	0.683207	2.22639	0.171237	0.0850016	0.0116751	0.0275346	0.0160002	0.124062	0.581187	0.0232657	4.04533	0.0675797	0.103596	0.0156887	0.0552937	0.00827102	0.00379154	0.0266004	0.00230903	0.0162696	0.00378617	0.0051549	0.00105633	0.0105844	0.00180127
IUDR	UDR-12	4.11514	0.219722	15.613	337.061	14.4959	584.957	466074	26.4789	170.965	615.04	0.382187	0.437618	2.35476	0.161103	1.44793	194.923	0.0506365	0.790061	0.382471	0.248735	2.01148	0.261685	0.233715	0.280534	1.66268	0.10276	0.0618605	0.003535	0	0.0570695	0.216122	0.438103	0.0158495	4.31668	0.0292085	0.0348395	0.0079895	0.0389655	0.014657	0.0032865	0.030136	0.001582	0.0190315	0.0028305	0.0098515	0.0028125	0.001781	0.0017905
IUDR	UDR-13	0.185338	0.230679	18.589	54.58	5.47391	1.52091	466880	20.0262	52.8845	369.247	0.426196	0.0230681	0.767261	0.615137	5.99665	407.612	0.0982188	0.528257	0.60283	0.186167	1.17738	0.0513241	0.0795122	0.0927391	0.180056	0.105275	0.0168315	8.01412e-06	0.0042874	0.00350515	0.108834	0.00961152	0.00401325	0.119782	0.00432086	0.00509534	0.00369976	0.0163344	0.0078146	0.0036801	0.00849849	0.00191194	0.0188153	0.00309171	0.00556158	0.00210957	0.00796162	0.00111797
IUDR	UDR-14	3.42359	0.278857	7.63791	223.622	17.1259	367.735	466475	24.7828	125.382	575.705	0.38037	0.0661433	0.937077	0.277852	1.21936	78.8152	0.0623235	1.08119	0.179655	0.277608	3.7895	0	0.184141	0.211518	1.42993	0.0342782	0.102777	0.00194348	0.0221929	0.0414384	0.149135	0.536367	0.0186315	1.76933	0.00332041	0.0134739	0.0373578	0.0111594	0.00518635	0.00109134	0	0.000406238	0.00548201	0.00137957	0.000633117	0.00133746	0	0.00362338
IUDR	UDR-15	0.209809	1.23689	3.55942	112.469	22.9131	139.199	466927	26.4887	39.5184	330.357	0.287019	3.08681	0.97222	0.926524	1.90519	126.286	0.066766	0	0.520993	0.369867	1.82321	0	0.70916	0.0543797	0.6768	0.201194	0.170236	0.00593929	0	0	0.157185	1.20803	0.0253213	0.474754	0.0122427	0.0246077	0.0104955	0.0228407	0.0515544	0	0.00637784	0.00556716	0.022926	0.00406037	0.0131615	0.000248733	0.0276565	0.00403981
IUDR	UDR-16	1.99566	0.131995	12.3421	203.908	15.32	344.057	466200	20.9879	194.717	596.734	0.634365	0.124529	2.7434	0.228055	9.27082	478.671	0.0716678	0.520383	0.776999	0.536514	6.12234	0.692201	0.616446	0.270077	1.22799	0.146667	0.0880954	0.00315973	0.0020599	0.0117024	0.122909	0.24197	0.0138394	1.88915	0.01324	0.0261982	0.0118524	0.049581	0.0270733	0.00696069	0.0315916	0.00475017	0.0280188	0.00802089	0.0195805	0.00208037	0.0124648	0.00214732
IUDR	UDR-17	1.51729	0.162593	23.6355	202.904	8.32245	232.441	466371	22.462	108.43	666.666	0.405552	0.14854	7.44196	0.198518	3.33997	349.939	0.203325	1.59688	0.566145	0.15784	3.07363	0.695566	0	0.239997	0.782579	0.063334	0.175314	0.0012885	0	0.0452125	0.217933	0.330029	0.000818	1.18195	0.02775	0.043847	0.0089155	0.0270175	0.015935	0.0029675	0.0100565	0.002592	0.0089275	0.002018	0.0110585	0.001647	0.005401	0
IUDR	UDR-18	1.58613	0.139192	8.66156	129.356	5.71781	173.567	466924	24.5793	81.1801	320.937	0.284154	0.0404635	0.527154	0.226502	1.87959	57.6043	0.124254	0.686625	0.193445	0.179223	0.542941	0.346178	0.468133	0.175648	0.440034	0.0327395	0	0.00100855	0.0102055	0	0.213303	0.315965	0.003669	0.886702	0.02665	0.0361145	0.0056535	0.015319	0.0012645	0.0023145	0.016687	0	0.0039885	0.0014075	0.001638	0.001388	0.0021285	0.001279
IUDR	UDR-19	3.84775	0.375936	17.9894	337.84	16.8496	494.209	465985	16.1864	193.958	744.617	0.658988	0.131902	0.659511	0.185391	3.67386	318.428	0.104813	0.667657	0.422406	0.14556	2.10464	0.0896366	1.59562	0.313256	1.54356	0.0569142	0.178249	0.00511557	0.00539507	0.00848891	0.10665	0.709665	0.0287357	3.90254	0.048861	0.0546328	0.0111204	0.0303281	0	0.00161968	0.00481	0.00173972	0.00462938	0.0029702	0.00153869	0.00012247	0.00654166	0.000988166
IUDR	UDR-20	0.0783893	0.101191	26.3657	142.125	5.94038	28.7771	466701	24.3883	44.5408	777.628	0.282352	0.164032	0.909492	0.560775	1.02361	112.249	0.0516251	0.557617	0.153421	0.278146	7.38031	0.714793	1.50161	0.0836985	0.846312	0.0207832	0.0239947	0.0145923	0	0.037911	0.156542	0.312175	0.0122914	1.15028	0.00537129	0.00528058	0.0047038	0.0153025	0	0.000745382	0.00808503	0.000443489	0.00959567	0.00224335	0	0.00128443	0	0.000707745
CALS	CALS-1	2.87948	6.34401	15.1895	79.0594	48.2767	0.285888	466340	11.5038	80.3919	549.201	0.834372	0.150007	0.561848	0.354037	0.439463	921.479	0	0.211435	0.134303	0.554955	0.305753	25.0875	0.156145	0.244527	3.41835	0.00136222	36.8245	0.0233604	0	0.00394105	0.0698853	0.609475	0.0514038	1.83235	0.000448336	0.000895841	0.00068762	0	0	0	0	0.000342299	0.0002407	0.000693871	0.0010623	0	0.0018544	6.12995e-05
CALS	CALS-2	1.45201	0.367761	49.021	240.669	3.03841	588.417	465388	17.1271	55.2384	551.704	0.446134	0.276402	2.02627	0.404099	4.43037	1505.9	0.0466961	0.893152	1.0384	0.154876	1.13575	0.549991	0.592735	0.135446	12.0977	0.0845386	0.15991	0.00142302	0.0473547	0	0.0856644	0.278321	0.0732516	11.0082	0.0833322	0.201102	0.0257344	0.0921617	0.0133372	0.00668675	0.0130148	0.002564	0.0251929	0.00363848	0.012096	0.0026215	0.0120041	0.00144858
CALS	CALS-3	1.04654	2.80541	56.4443	107.139	17.0441	4.40945	466461	14.8086	59.843	430.75	0.844845	0.485321	0.444972	0.617897	0.613686	523.166	0.0402845	2.1195	0.173514	1.10767	0.206064	20.5596	0.272918	0.56316	1.97622	0.0123686	293.421	0.0798688	0.0180096	0.124805	0.122018	0.144757	0.133895	2.34774	0.0020833	0.0101158	0.000762236	0.00292769	0.00786049	0.00134699	0.00451063	0.00115617	0	0.000301228	0.00136914	0.000431907	0.00119596	0.00169806
CALS	CALS-4	1.606	2.98804	105.689	300.381	31.519	1.30088	465967	12.7307	89.4034	474.991	0.8339	0.544131	0.657288	0.323204	1.77525	1090.37	0	2.50723	0.0724253	0.978463	0.46669	16.5236	0	0.454119	2.93122	0.00122226	125.112	0.0606693	0.0208881	0.0243464	0.0700864	1.28386	0.156432	1.1391	0.0039567	0.00192913	0.00144407	0.00700462	0.0014061	0.000624298	0.00365566	0.000664836	0.000859062	2.87372e-05	0	0	0.000141351	0
CALS	CALS-5	0.772845	4.68673	67.414	550.017	38.5295	2.74983	466110	12.3042	117.804	342.059	0.547184	0.686339	0.370115	0.490916	7.80535	938.089	0.0378848	1.26155	0.0200089	0.648919	0.848828	5.71078	0.794509	0.237894	0.782746	0.0420752	1.11532	0.0328179	0.00736795	0.00978328	0.076408	0.0732647	0.0260596	0.603179	0.00169219	0.00652398	0.00150504	0.0096447	0.00447855	0.000669456	0.0036664	0.0010246	0.00484628	0.000861926	0.00206325	0.000671253	0.0183131	0.00282115
CALS	CALS-6	1.31622	5.54137	19.4985	118.102	29.4867	93.671	466656	11.4421	160.39	414.346	0.613338	0.604847	0.851051	0.609108	1.42411	385.266	0	1.28603	0.344177	2.84275	1.21364	1.28624	0.651494	0.506839	1.2788	0.023795	0.813062	0.00404436	0.0305449	0.0157915	0.0737178	1.35174	0.193413	3.40533	0.00570032	0.02163	0.00175486	0.00423886	0.00390502	0.00103296	0.0051273	0.00158571	0.0044951	0.00161386	0.00488316	0.000829042	0.0152024	0.001969
CALS	CALS-7	1.74934	4.36729	66.1614	303.865	22.9838	111.655	466407	15.1029	124.959	441.308	0.777681	2.59703	0.659111	0.425426	0.53995	303.912	0.00276588	0	0.184147	0.89871	0.595064	8.74666	0.344802	0.932115	2.42834	0.0527124	155.847	0.130968	0.0481404	0.155165	0.30957	0.489939	0.254793	0.65104	0.00492614	0.0137956	0.0051238	0.0043618	0.0034737	0.0125642	0.0109136	0.00213758	0.00693429	0.00396248	0.00899182	0.00171385	0.00927767	0.00138894
CALS	CALS-8	0.206977	0.0487807	1.93143	93.9771	5.37672	131.495	466913	14.5931	17.5867	229.076	0.271378	1.15067	1.34592	0.583307	2.75759	357.185	0.0444945	1.18418	0.0743661	0.347702	0.318827	0	0.527667	0.00638768	1.30478	0.102018	0.233153	0.000851462	0.0136095	0.0053483	1.47041	0	0.00930371	0.0598426	0.017007	0.0440805	0.00629166	0.0319268	0.0124879	0.00316421	0.00326763	0.00183662	0.0106078	0.00223176	0.00572046	0.000244324	0.00749341	0.00215789
CALS	CALS-9	0.554649	0.390956	5.7017	132.076	44.0249	321.977	464214	14.2815	62.9739	507.835	0.349998	0.0508289	2.40667	0.396785	2.70971	4010.24	0.145017	4.66904	0.0702793	0.180342	0.306376	0	1.38907	0.0590225	5.65497	0.19591	0.0268092	0	0.0167026	0.0370829	0.0881783	1.05294	0.00797322	0.697565	0.0354528	0.0689732	0.00929942	0.0196858	0.0156936	0.0028849	0.0196244	0.000886587	0.0143281	0.0058937	0.026303	0.00291725	0.0564397	0.0119745
CALS	CALS-10	0.113998	0.136819	0.525839	43.3066	0.961766	65.0445	467148	13.8172	15.3308	291.665	0.478615	0.0966191	0.721925	0.460691	0.185284	75.5665	0.0109959	0.83646	0	0.0563724	1.49087	0.438543	0.594509	0.00288656	0.527567	0.000478957	0.013044	0.000451153	0.0126384	0.00469667	0.0994894	0.0592554	0.00373427	1.58447	0	0.00154433	0.00080247	0.00228334	0.00565765	0	0.000449569	0	0.00164638	0.000401631	0.00199442	0.000216631	0.00187526	0.00125624
CBP	CBP-1	0.529899	0.818043	7.57556	70.5473	11.5615	4.65179	466666	21.8966	26.393	208.06	1.14229	0.273095	0.867051	0.821558	13.5142	917.186	0.279376	2.21974	0.002544	0.945303	1.23481	2.40074	0	0.055188	1.45862	0.0852265	0.548097	0.004289	0.056714	0.013334	0.085977	0.0938305	0.011888	1.25513	0.008585	0.016717	0.0031175	0.0029165	0.0045895	0.003415	0.005744	0.002878	0.0146115	0.002129	0.006141	0.0033845	0.0479285	0.0051145
CBP	CBP-2	2.54188	1.19365	76.4821	149.133	16.5915	454.043	461821	19.6981	316.097	363.862	0.958191	0.964066	5.24041	0.587983	4.03824	7305.86	0.290745	0.623396	0.216645	0.339065	0.506048	3.00258	0	0.770914	1.56815	0.0384375	109.283	0.0136405	0.197325	0.041215	0.078093	0.237248	0.154915	2.49346	0.015228	0.0142875	0.0017525	0.0103695	0.002298	0.001886	0.0081775	0.0021305	0.005514	0.0025225	0.007296	0.001413	0.0124415	0.002225
CBP	CBP-3	0.844031	0.853722	12.9885	78.7029	16.072	67.1519	461943	23.4542	39.6354	270.204	0.584197	0	1.24474	0.869404	29.009	8328.55	0.0412835	0.306717	0.0431325	2.67827	1.4159	10.7873	0.288316	0.113737	3.80823	0.55441	0.011126	0.0029865	0.494808	0.0207975	0.147795	0.22327	0.00642335	0.597843	0.080743	0.482301	0.0266005	0.132436	0.0533395	0.029803	0.055723	0.0150215	0.105653	0.0220185	0.075213	0.015601	0.119165	0.0240905
CBSh	CBSH-1	0.130004	0.528857	0.742129	85.2429	3.5077	197.486	466922	15.6881	53.2702	269.197	0.63211	0.145186	0.760109	0.981955	1.06512	177.363	0	0.467415	0.207825	0.323892	0.367011	3.68278	0.666128	0.102732	2.43447	0.00600013	0.0356316	0.00241003	0.0107316	0.0405711	0.0657138	0.0160141	0.00851027	9.8519	0.00638748	0.00313657	0.0106934	0.00256447	0	0.00584849	0.00661488	0.000998558	0.00084453	0.00045757	0.000877898	0.00140229	0.012422	0.00265876
CBSh	CBSH-2	0.28393	0.572741	1.11346	41.2712	6.89312	92.464	466953	16.8604	43.4566	232.404	0.064118	0.17904	0.723703	0.896482	0.694922	369.788	0.0436876	1.45054	0.196672	0.175385	1.10699	0.925756	1.63335	0.0860641	0.444489	0.0127049	0.00444444	0.00258013	0.0194456	0	0.092557	0.0320781	0.0132539	4.53138	0.0037469	0.00573898	0.00171031	0.0129098	0.000314844	0.0021211	0.01163	0.00194307	0.00796414	0.00057575	0.0010145	0.000569138	0.0065647	0.00130789
CBSh	CBSH-3	0.0316827	2.50452	0.946415	53.9971	2.97903	17.0259	467047	16.1209	35.5155	181.342	0.435622	0.307877	1.22039	0.139563	0.255642	379.066	0.170446	1.59458	0.100003	0.361458	1.81077	0.775749	0.895875	0.0278509	0.142858	0.0112431	0.0216218	0.000457707	0.00853268	0.0644506	0.103677	0.0598198	0.0031814	1.56266	0.0027052	0.0159218	0.0013214	0.000478182	0.000285053	0.00139843	0	4.24023e-05	0.00725173	0.000291064	0.00538628	0.000273807	0.0261489	0.00323198
CBSh	CBSH-4	0	0.777933	0.35292	29.9105	2.64707	51.2427	467290	14.8863	19.8634	146.755	0.298764	0.217872	1.01229	0.586243	0.420151	18.1318	0.0276267	0.549732	0	2.02936	1.41415	0.849732	1.29661	0.0520655	0.284723	0.0155166	0.0268745	0.00224735	0	0.0156287	0.0668978	0.0256617	0.00345654	3.04507	0.0040402	0.00406841	0.00154589	0.00856473	0.00351691	0.000150466	0	0.00123905	0	0.000291958	0.00149525	0.000757929	0.00814076	0.00939018
CBSh	CBSH-5	0.224783	2.16933	0.12958	44.7779	3.00295	15.0435	467250	16.2474	35.5958	209.705	0.253666	0.0713636	0.870366	0.302117	0.111391	38.9056	0.0227273	0.84947	0.0514317	0.601792	0.646972	0.829487	0.744047	0.0805631	0.11941	0.00723557	0.0534506	0.000932279	0.0202354	0	0.0987247	0.0872961	0.00263677	1.4203	0.00154834	0.00359215	0.00172409	0.000479377	0.0087207	0	0	0.000598772	0	0	0	0.00127641	0.0483572	0.00548856
CBSh	CBSH-6	0.115287	0.254924	1.60507	79.1107	2.51435	133.678	466995	15.9682	40.1438	260.517	0.150386	0	0.735215	0.309046	1.05003	186.474	0.0497223	0.923734	0	0.376637	0.424094	2.44211	0.007741	0.0563641	0.924516	0.00254537	0.0295075	0.00367581	0	0.0148576	0.0821915	0.0210038	0.00891528	2.56241	0.00738224	0.0100133	0.0013559	0.00418876	0.00896065	0.000979034	0	0.000456773	0.00207892	0	0.000142051	0.000507865	0.00925395	0.00528785
CBSh	CBSH-7	0.181855	0.173172	0.28654	48.8768	1.11608	68.6359	467194	15.0417	11.3751	274.357	0.486227	0	0.850013	0.307136	0.398433	12.5231	0.0255925	0.347064	0	0.109181	0.497139	0	0.59068	0.0249073	0.413436	0.0258828	0	0.00185583	0.00195345	0.00186016	0.0155741	0.0138133	0.0110987	1.101	0	0.0040971	0.00115753	0.00692453	0.0032121	7.46637e-05	0.00207428	0.00357363	0.00651634	0.000741518	0.00186575	0.00256375	0.00912555	0.00159854
CGN	CGN-1	0.306972	4.14029	21.8273	198.182	36.7693	177.456	466000	14.6856	101.029	214.035	0.450317	4.19887	0	433.693	13.3513	917.85	0.269529	1.9241	9.73169	2.93979	0.919253	24.0917	0.168596	0.585931	1.81041	0.108329	19.107	0.903518	0.842142	0.0205846	0.0846456	17.8559	0.387364	2.2316	0.114547	0.1884	0.0410517	0.0590223	0.0286994	0.00557036	0.0140671	0.00527292	0.0249282	0.00769827	0.0143509	0.00176508	0.0158397	0.0066159
CGN	CGN-2	0.33513	2.04416	11.9624	155.315	27.0825	89.5119	466478	20.8007	67.3712	306.628	0.398199	4.80926	3.69276	0	15.454	781.322	0.57796	1.80702	0.867513	1.66239	0.109607	29.0093	0	0.301838	2.22645	0.0611637	0.609737	0.304726	0.226152	0.22965	0.428581	5.54377	0.165433	7.89497	0.0820663	0.386119	0.0129106	0.0553089	0.0285318	0.00270124	0.026447	0.0111945	0.00760379	0.0036743	0.00414242	0.000753964	0.0225146	0.00614304
CGN	CGN-3	0.321764	3.16579	16.5267	134.655	36.2746	48.6977	466448	15.8766	41.1458	230.907	0.433294	2.26661	2.87484	0.297024	3.03527	1037.46	0.105163	3.92963	0.979219	2.73767	0.091949	16.5781	1.01655	0.149535	0.935671	0.120991	0.550283	0.15146	0.608509	0.0518544	0.0843959	2.90743	0.0899278	0.128564	0.10768	0.116704	0.0200094	0.069445	0.0224182	0.00285114	0.00813921	0.00481974	0.0137891	0.0069791	0.0206663	0.00270578	0.0214722	0.00455781
CGN	CGN-5	0.439749	3.28509	20.7162	142.206	55.926	99.956	465741	20.7788	75.0745	325.823	0.732721	13.8119	12.4972	2.91569	35.963	1787.22	0.877762	0.866227	7.31145	5.28766	1.4305	47.6123	0.816868	0.36071	2.54025	0.31892	13.199	0.805304	1.14439	0.0475409	0.638168	14.6867	0.196262	3.214	0.38179	0.99197	0.113175	0.449295	0.0946233	0.0337804	0.112928	0.0172233	0.110817	0.0225405	0.0598345	0.0176243	0.0875943	0.0134562
CGN	CGN-7	0.538739	1.91468	12.0851	109.205	230.124	60.4558	466148	16.1118	36.8295	637.641	0.18255	3.46754	2.73514	0.834991	3.27909	871.666	0.674411	2.72793	1.96228	3.91326	0.0952778	19.2954	1.57962	0.173658	0.795681	0.122163	2.41642	0.624572	0.812721	0.118459	0.127744	3.83637	0.104861	0.160157	0.101974	0.136311	0.0196933	0.0672671	0.010976	0.0051239	0.00257483	0.00251473	0.0194599	0.00408707	0.0116178	0.00387883	0.0258822	0.00306317
CGN	CGN-9	1.06744	3.57306	21.2238	220.436	26.0718	193.241	466389	26.2202	129.27	268.771	1.03541	9.85183	3.98945	1.63639	15.7023	636.879	0.351071	1.97809	2.37988	2.76365	0.712414	19.2762	1.72957	0.616518	1.38411	0.17406	14.1229	0.518902	0.239544	0.172129	0.746425	18.4357	0.42002	2.41996	0.114178	0.309668	0.0377636	0.0906009	0.0722491	0.0134112	0.0282203	0.0493441	0.0493586	0.0088471	0.0265907	0.00647824	0.0395311	0.00880634
CGN	CGN-10	0.997874	4.17014	22.1149	203.962	32.0371	154.068	466739	24.1004	88.6767	221.828	0.736743	6.00673	1.70608	0.837109	0.684038	288.306	0.27128	4.21385	0.517643	1.53095	0.1676	12.4022	0	0.493888	0.754751	0.0147472	0.873619	0.274736	0.449168	0.0760928	0.294699	14.6433	0.316717	0.213852	0.0410716	0.0444231	0.0165234	0.00547182	0.00801507	0.0077094	0.0127504	0.00151886	0.0110716	0.00157991	0.0170777	0.0283768	0.0108184	0.0050234
CGN	CGN-12	2.7667	1.79217	6.38476	157.681	12.5425	298.39	466728	28.4043	63.3009	278.763	0.157842	0.310157	0.99619	0.349785	0.920357	187.833	0.290308	1.70054	0.167235	0.251994	0.978669	0.400676	0.18549	0.544355	4.55687	0.117081	0.104725	0.00743551	0.0396563	0.0254634	0.0723926	1.86925	0.118871	22.212	0.00983252	0.0132453	0.00486873	0.0145342	0.00758041	0.00271095	0.018961	0.00107617	0.00460508	0.00039005	0.0152144	0.000401694	0.0220434	0.00132455
CGN	CGN-13	0.245419	1.32223	4.49086	103.946	45.2988	394.135	465622	27.8162	230.03	667.715	0.567964	29.5856	0.643539	2.73631	29.8143	1212.46	1.09069	1.86152	1.03921	4.81683	2.14507	1.15566	0.110135	1.40882	14.3603	0.207482	0.506908	0.203796	0.094956	0.0237245	0.120235	1.53443	0.206252	21.7169	0.178702	0.687144	0.049425	0.246176	0.0927221	0.0089357	0.0963246	0.00598601	0.0671188	0.00686212	0.0361947	0.00458819	0.0259045	0.00362732
CLS	CLS-1	0.0783742	0.0774926	1.13874	116.736	0.37835	97.0174	467100	16.1159	11.2418	191.187	0.342207	0.527007	0.752583	0.723136	0.115352	136.702	0.0976397	0.063262	0.026651	0.157102	0.468175	2.32345	0.243045	0.0551138	1.25054	0.013888	0.114125	0.00090664	0.0236026	0.00643646	0.0826884	0.0191903	0.0742461	0.769879	0.00211058	0.0121861	0.000228131	0.00688381	0.00473464	0	0.00156597	0.000875069	0.000154026	0.000776252	0.00150182	0.000449628	0.00863114	0.000266988
CLS	CLS-2	0.375785	0.257849	3.0319	225.218	1.56389	440.731	466125	15.9435	47.46	347.411	0.327303	1.51613	1.32911	0.258127	0.648031	889.916	0	0.447519	0.10921	0.0494782	0.359677	0.974051	1.22492	0.314489	10.8252	0.0335308	1.22511	0.00563352	0.0361175	0.0182472	0.0941336	0.0978643	0.164594	6.3419	0.0158818	0.0644415	0.0103455	0.0526492	0.00162231	0.00212895	0.0203497	0.00264145	0.0137123	0.00172956	0.00592577	0.000757668	0.00315889	0
CLS	CLS-3	0	0.103795	1.01741	122.046	0.750364	95.3322	466845	16.0992	9.48024	221.694	0.269982	0.0627046	0.863801	0.346818	0.285812	516.977	0.000786745	1.96966	0	0.147952	0.400284	0.724998	0	0.058699	1.30041	0.0239754	0.0237737	0.00298365	0.00295053	0.0331232	0.081226	0.0317858	0.0605666	0.739374	0.00476722	0.0240855	0.00253371	0.0228448	0	0.003915	0.00359732	0.000275773	0.0112163	0.00127274	0.00202034	0.0013346	0.00579123	0.00093496
CLS	CLS-4	0.101354	0.198331	1.29868	115.781	0.719286	140.836	466831	13.559	15.8101	221.1	0.43463	0.339277	1.27281	0.474352	0.208868	478.258	0.0776864	0	0.0606015	0	0.361442	0.613192	0	0.136073	2.46798	0.0203109	0.171373	0.00129446	9.89768e-05	0.120541	0.0749923	0.00378209	0.0844125	1.65078	0.00335639	0.0172054	0.00520801	0.0129718	0.0105503	0.00325706	0.000730031	3.68459e-05	0.00317055	7.61614e-05	0.00674218	0.000409629	0.00442208	0
CLS	CLS-5	0.122991	0.364403	1.77585	114.28	2.69915	139.582	466718	14.1682	43.3251	198.818	0.259813	0.643871	1.49779	0.80171	0.919048	654.262	0	2.61723	0.0406491	0.342684	0.692289	0	0	0.128281	1.86091	0.0236761	0.144566	0.00428502	0	0.0414684	0.127673	0.0616895	0.0655344	1.21629	0.0146042	0.0361438	0.00516986	0.0344746	0.0132872	0.00890626	0.0100477	0.0019333	0.0117626	0.00311675	0	0.000238842	0.000172205	0.000778775
CLS	CLS-6	0	0.0895043	1.27421	115.065	0.880058	104.762	466860	12.9222	13.4927	289.655	0.385285	0.238337	1.01928	0.478563	0.297124	411.92	0	1.88226	0.21697	0.0226583	0.459145	1.73349	0	0.109419	1.4989	0.0281235	0.608086	0.00329467	0.0148721	0.0144441	0.0537029	0.031022	0.0618299	0.929126	0.00913829	0.0238172	0.0119426	0.013583	0.0082954	0.00306839	0.00594217	0.00133867	0.00322818	0.000558765	0	0.000674764	0.0006169	0.00222413
CLS	CLS-7	0.235442	0.557999	3.89834	307.73	1.70559	515.449	465851	13.439	63.604	386.545	0.335364	2.03238	1.37189	0.468117	0.66079	1084.53	0.0388792	2.95647	0.18829	0.0315034	0.482224	0	0	0.335624	11.981	0.0418083	2.25909	0.00566325	0.0186743	0.0174653	0.0519903	0.162843	0.201743	7.47733	0.0200835	0.0864551	0.0134461	0.0831534	0.0210451	0.00758569	0.02724	0.00188949	0.0137128	0.00190191	0.00530954	0.00141602	0.00229652	0
CLS	CLS-8	0.0416474	0.0971267	1.78086	147.638	0.935512	219.175	466594	11.5859	18.5675	258.272	0.267758	0.222542	1.13001	0.366641	0.415846	672.743	0.0334458	0.675076	0.00724864	0.179583	0.224627	1.14248	0	0.138116	4.59737	0.0288409	0.139057	0.00288181	0.000401663	0.00225758	0.0643757	0.035083	0.103448	3.43908	0.00622284	0.0291478	0.00316855	0.010062	0.0015492	0.00162624	0.000880723	0.00164688	0.016739	0.00103916	0	0.00153172	0.00662779	0.00111271
CPJ	CPJ-1	0.308991	1.23238	1.19744	95.062	3.70785	4.39567	466985	18.0142	22.6105	195.03	0.44943	0.29198	1.20242	0.00947392	0.952102	451.619	0	1.21684	0.11473	0.284531	0.906326	1.38372	0.451027	0.0647347	0.679568	0.0430765	0.033611	0.00229454	0.0159354	0.0713161	0.0772218	0.0683031	0.0247234	0.202346	0.00402748	0.00907903	0.000877368	0.00673877	0.000193604	0.00281996	0.0100101	0.000307464	0.000357002	0.00177875	0.00347587	0.000647129	0.0109091	0.0023046
CPJ	CPJ-2	0.126754	1.64841	3.12124	97.9347	6.66941	5.46246	467130	24.7071	25.9364	230.278	0.420462	0.216863	0.865314	0.290925	1.74362	140.326	0.233968	0.900723	0.312193	0.721669	0.5576	2.16649	0.518632	0.117839	1.33463	0.0569572	8.75068	0.000711897	0.00561592	0.0975668	0.162431	0.125188	0.0228228	0.37998	0.00387269	0.0347398	0.00197611	0.00731589	0.00893051	0.0026412	0.0107076	0.000756189	0.00542182	0.000445246	0.00490432	0.000124344	0.0244731	0.00156459
CPJ	CPJ-3	0.209544	1.71552	11.7714	125.856	10.7546	0.750718	466484	13.5566	139.418	353.663	0.447222	0.210496	0.306164	0.356681	1.36493	932.733	0.005633	0.806265	0.110543	0.291151	0.237712	0	0.730519	0.365206	0.488574	0.021357	0.012704	0.001813	0.0122755	0	0.0652505	3.19155	0.0282665	1.46652	0.003514	0.012076	0.0006575	0.0041685	0.013338	0	0.0064995	0.0003255	0.0026325	0.0011045	0.0064495	0.001026	0.0170955	0.002394
CPJ	CPJ-4	0.163722	0.79094	2.18064	50.1714	4.05838	97.0353	466997	19.7181	60.8622	235.709	0.400957	0.533003	0.756393	0.419199	1.23261	258.426	0.0981535	1.20617	0.146156	0.129353	0.0710725	3.2691	0.494253	0.256466	1.3229	0.023579	0.255337	0.001528	0.019337	0.0279305	0.0594005	0.220518	0.029473	0.653387	0.0042565	0.010016	0.0029195	0.0217555	0.009837	0.0055035	0.010036	4.725e-05	0.0038965	0.0023025	0.0057935	0.0021095	0.0041675	0.00031
CPJ	CPJ-5	0.427951	1.90734	5.70965	197.27	3.14254	164.94	466902	23.2946	102.879	223.694	0.437117	0.101108	0.63559	0.598396	1.03158	127.884	0.246044	1.45274	0.177682	1.13771	0.194208	0	0.906323	0.577157	0.382082	0.0287815	0.161823	0.0061975	0.0361445	0.067728	0.13722	0.444728	0.047927	0.267894	0.0016105	0.003249	0.0023	0.008707	0.0041715	0.0029615	0	0.0026125	0.009851	0.001145	0.007342	0.019793	0.027254	0.009306
CXK	CXK-1	0.218739	1.2966	20.4	104.27	16.7416	38.0049	464565	18.6256	103.016	167.895	0.26856	0.125556	0.841307	0.236722	3.98001	4197.08	0.0680039	0.332968	0.28985	1.39749	0.39915	0.689278	0.213331	0.352437	0.382548	0.0284132	0.367879	0.000154447	0.0246915	0.00489341	0.129806	0.984701	0.0242147	1.68631	0.0125057	0.0284764	0.0026066	0.0132599	0.00304511	0	0.00519868	0.00106648	0.00206073	0.000354093	0.00069739	0.000235267	0.00894717	0.000774446
CXK	CXK-2	2.14905	0.248119	27.3127	115.729	19.6114	245.211	466427	15.5966	305.171	423.461	0.470473	0.295949	0.651954	0.523602	7.83216	397.416	0.0351512	0.813006	0.0428363	0.157424	1.22575	1.33035	0.422712	0.975603	0.850705	0.0768316	0.07526	0.00207812	0	0.0271063	0.0820536	4.56233	0.0559928	1.89637	0.0045765	0.00595433	0.0015779	0.00522018	0.00380304	0.00258607	0.00166823	0.000505255	0.00462239	0.000342342	0.00816651	0.000400465	0.00503273	0.000835703
CXK	CXK-3	0.984008	1.45853	25.2768	118.62	10.7126	59.5391	466604	24.8732	119.983	399.164	0.464033	0.269526	0.615202	0.205833	2.21229	567.842	0.0288107	1.37961	5.28225	2.10492	1.33973	1.11201	0.865753	0.489178	0.562808	0.0635881	0.0375739	0.00233741	0.00739242	0.0238874	0.117498	1.89598	0.0381992	1.63935	0.00341146	0.00949956	0.00132179	0.00324843	0.00340789	5.23141e-05	0.000373039	8.5172e-05	0.00254136	0.00124002	0.00935763	0.00281391	0.0224514	0.00488536
CXK	CXK-4	0.377619	1.27432	23.948	132.447	13.7527	13.9292	466622	14.6479	89.4465	385.512	0.464935	0.142303	0.398784	0.316628	2.35808	660.115	0.112421	0.622257	0.151056	0.095754	0.385772	0.412788	0.0678906	0.273816	0.682241	0.050487	0.211332	0.00940384	0	0	0.0927521	2.38995	0.0140229	1.5409	0.00233368	0.00797569	0.00134996	0.00451547	0	0.000698524	0	0.000268124	0.00325773	0.000702615	0.00874812	0.00208735	0.0365629	0.00705772
CXK	CXK-5	0.22977	1.42687	28.4202	83.7302	17.9108	72.856	465579	30.7742	80.1841	224.452	0.31224	0.645688	1.0015	0.0540276	3.02253	2156.32	0.178297	0.165084	0.558317	0.415128	1.08195	2.68045	0.0333256	0.30213	5.09854	0.041354	0.0384454	0.00123778	0.00581696	2.01345	0.120309	1.6151	0.0213635	333.461	0.018663	0.0463358	0.00593044	0.0286973	0.0129691	0.0092116	0.000214824	0.000797954	0.00399153	0.00102241	0.00909226	7.12949e-05	0.00763846	0.00139562
CXK	CXK-6	0.737754	0.831598	21.3536	152.092	14.1873	97.4225	466648	17.031	113.718	353.517	0.552388	0	0.671044	0.141345	2.62098	390.136	0.178233	2.13181	0.867858	0.196832	0.495877	1.52777	1.20605	0.412035	4.08807	0.0536911	0.836362	0.0128985	0.0153581	0.0281473	0.105917	2.19755	0.0195288	112.466	0.00537034	0.0139444	0.00278264	0.00811857	0.00338417	0.00492419	0.00863189	0.000673097	0.00518886	0.000927996	0.0046586	0.00145799	0.0224109	0.00602729
CXK	CXK-7	0.292174	0.646101	21.4631	94.5375	9.33382	5.09457	466360	26.3656	58.5542	253.345	0.283993	0.0812808	0.562319	0.480916	0.83033	1295.14	0.193066	0.349481	3.36385	0.934297	0.103213	1.89399	0.0311726	0.171917	0.459944	0.0329009	0	0.00149412	0.0154926	0.0198271	0.129979	0.225501	0.00610156	1.7834	0.00988379	0.0250232	0.00295187	0.0257118	0.00503486	0.00256756	0.00370201	0.000356885	0.00700832	0.000744333	0.00402087	4.7801e-05	0.000122595	0.000692927
CXK	CXK-8	1.0201	3.14415	55.071	173.948	20.5876	94.7512	466439	14.6625	216.559	334.039	0.579639	0.127117	0.502705	0.436769	1.13095	640.095	0.0373313	1.267	0.1017	0.598769	1.89904	2.576	0.370166	1.15816	0.632306	0.078248	0.327132	0.00398726	0.010135	0.00867503	0.0863549	4.95769	0.0738051	1.90986	0.00191508	0.00301758	0	0.00203723	0.000194676	0.000336639	0	0.000196599	0.00767471	0.000633715	0.016734	0.00491933	0.0894104	0.0184575
CXK	CXK-9	0.457733	1.10275	30.3316	101.722	17.7346	53.8129	466344	16.1994	98.2572	308.946	0.31053	0.0750692	0.774314	0	3.79209	1134.95	0.121709	0.402167	0.26831	0.603692	0.134009	1.16902	0.395434	0.562967	0.442942	0.0540284	0.049573	0.00170907	0	0	0.057555	0.186291	0.0712265	0.871233	0.00306723	0.00781925	0.00112621	0.000853644	0.000990409	0.00111763	0.00390723	2.51078e-05	0.00736553	0.00151222	0.00646517	0.00102219	0.0138904	0.00120704
CXK	CXK-10	0.231687	1.41585	29.4179	81.5528	12.0875	18.335	466652	13.9308	110.684	347.525	0.603665	0	0.433358	0.430197	2.64439	665.675	0.0362502	0.70691	0.0406494	0.155169	0.26894	3.56754	0.14641	0.269085	0.703746	0.0370508	0.0387877	0.00135993	0.00716982	0	0.097691	1.825	0.0132752	1.93203	0.00324375	0.00685806	0.000907798	0.00445375	0	0.000627417	0.0031276	0.000338749	0.000111038	0.000208394	0.00235226	0.00208067	0.0631095	0.012807
CXK	CXK-11	0.957032	3.04333	29.718	132.042	14.8342	82.1476	466694	12.2981	142.707	358.552	0.555718	0.23307	0.699331	0.067727	2.12717	404.192	0.0580156	0.930376	0.203138	0.427457	1.03926	0	0.1636	0.525006	0.605706	0.0376929	0.347285	0.00519741	0.011985	0	0.0836441	7.20312	0.0332313	3.30982	0.00289708	0.00221892	0.000719836	0.00863352	0	0.000906763	0.00462508	0.000276584	0.00428033	0.000694361	0.00374061	0.00240641	0.0329278	0.00637838
CXZ	CXZ-1	0.895137	3.0297	185.239	157.676	22.7653	41.304	464288	19.1169	95.7908	163.286	3.0792	0.437837	0.70334	0.354232	8.89277	4163.56	0.139649	0.024588	0.105765	0.600282	0.628909	2.67535	0.371825	0.082131	1.52753	1.22576	0.457287	0.0155065	0.135202	0.022213	0.115388	2.90621	0	0.389012	0.073566	0.184501	0.0281345	0.135109	0.061093	0.010422	0.0841645	0.0196645	0.159195	0.0321995	0.129475	0.029579	0.311722	0.061658
CXZ	CXZ-2	0.273763	0.512652	9.65557	79.5664	14.0087	38.1648	465652	17.8822	25.2341	447.139	0.596553	0.144516	1.07045	0.652668	4.04744	2202.02	0.0130935	1.50461	0.809	14.2421	0.633379	2.638	0	0.0547055	4.06807	0.19825	0.076643	0.0015015	0.10196	0.006749	11.5007	0.171743	0.0007015	0.952252	0.032013	0.215008	0.010006	0.041307	0.0141875	0.002965	0.01851	0.004509	0.026198	0.0053275	0.025221	0.003624	0.03183	0.006179
CXZ	CXZ-3	0.147024	0.632984	7.63483	104.928	13.9131	1.22186	464427	22.4321	30.7012	177.538	0.401639	0	1.39039	0.279205	9.75824	4533.5	0.159697	1.06957	0.242675	1.82128	1.78136	5.43277	0	0.0699445	1.8177	0.229956	0.050347	0.00107	0.217567	0.0206755	0.089358	0.131922	0.0135715	1.41939	0.026541	0.0951385	0.0088405	0.044953	0.016044	0.01079	0.0460715	0.0055165	0.0457985	0.009314	0.0413875	0.004642	0.047737	0.007621
CXZ	CXZ-4	0.746261	1.64933	148.112	178.969	9.8519	10.881	466165	21.7936	53.4916	204.396	0.476599	0.238755	0.869803	0.602868	2.30345	1266.82	0.030268	0.977336	0.195169	0.795663	0.475204	1.496	0	0.0531005	0.966686	0.300716	0.0491835	0.001204	0.038327	0.025031	0.13319	1.53681	0.004464	0.146678	0.025943	0.118732	0.007544	0.048658	0.016879	0.005095	0.0100535	0.004013	0.023068	0.006149	0.0254365	0.00443	0.036881	0.008348
CXZ	CXZ-5	0.297718	0.91415	107.505	129.566	13.6882	26.8838	465009	18.3234	28.8512	350.124	5.33996	0.0199875	0.735563	0.31601	40.399	3038.39	0.10707	1.09012	0.607452	11.758	1.80775	20.2343	0.0941915	0.070319	1.55483	0.10312	0.612855	0.0016415	0.238002	0.0081775	0.287321	0.254186	0.006084	0.95975	0.029274	0.06078	0.0091075	0.0215	0.0116055	0.0049725	0.013084	0.001953	0.0188125	0.0012645	0.006853	0.0005595	0.0021225	0.0013425
CXZ	CXZ-6	0.705811	0.503906	19.4451	77.4146	31.8101	7.41835	461274	20.3496	46.0748	321.46	0.471171	0.260545	2.99191	0.019057	30.1463	9385.52	0.230275	0.670496	4.01352	1.70088	1.95683	10.9929	0	0.112228	2.39838	0.688397	0.224246	0.01473	0.651963	0.0051305	0.140224	0.71673	0.0037825	1.70998	0.152415	0.470755	0.0678695	0.295984	0.0967045	0.025911	0.115498	0.0243705	0.132796	0.026021	0.09205	0.0141625	0.130275	0.0258985
CXZ	CXZ-8	0.424404	1.28268	106.711	80.8472	15.3842	23.4766	464771	19.7181	30.0072	376.939	1.51089	0.082822	0.662838	0.161373	19.4352	3479.97	0	0.917037	1.70727	1.02041	0.956403	9.49784	0.216091	0.0489425	1.59103	0.520541	0.022524	0.000278	0.194902	0.000896	0.095519	1.79043	0.0041675	0.340102	0.118137	0.113045	0.017901	0.076415	0.027425	0.0079075	0.0503065	0.006651	0.0676365	0.0113715	0.045512	0.014346	0.158166	0.030934
CXZ	CXZ-9	0.950835	1.34333	195.691	162.828	13.4219	103.139	462377	18.4539	75.1874	204.089	2.29212	0.17045	0.510208	0.302669	45.7896	7069.74	0.0467235	0.67074	0.26596	3.82718	0.796874	7.83998	0.698013	0.132438	2.798	0.919961	2.05978	0.002662	0.320815	0.036176	0.0918025	0.387718	0.016127	4.28934	0.10532	0.254301	0.0386875	0.158118	0.057419	0.0190045	0.0731175	0.0143435	0.137344	0.033836	0.110336	0.012795	0.094911	0.0169755
[truncated: 9 more columns]
