# Supplementary material for: Sourcing the origins of carnelian in early Chinese civilizations
Source: Proc Natl Acad Sci U S A. 2026 Feb 2;123(7):e2524563123. doi: 10.1073/pnas.2524563123 (PMC12913004; doi:10.1073/pnas.2524563123)
Supplement: Supplementary file 5 — Dataset S04 (XLSX) [file pnas.2524563123.sd04.xlsx]

## Sheet: Group-mean
	SA		SC		CAOB		YSO
	AVERAGE	STDEV	AVERAGE	STDEV	AVERAGE	STDEV	AVERAGE	STDEV
Li	3.29	6.93	0.34	0.53	1.05	1.35	0.98	0.7
Be	0.32	0.3	0.83	0.7	2.41	2.02	1.29	0.99
B	11.31	7.85	5.7	5.56	25.65	27.53	40.5	60.86
Na	207.08	162.23	106.35	86.77	163.45	113.01	162.59	74.37
Mg	20.54	20.35	15.83	76.02	22.16	29.48	15.88	9.4
Al	280.03	331.59	189.34	205.4	162.15	179.22	99.38	146.95
Si	466271	1046.83	466721	534.24	466382	550.29	465567	1520.42
P	31.64	16.34	23.7	6.13	23.42	7.89	21.86	4.1
K	122.78	111.15	69.18	78.53	121.37	70.46	119.14	97.04
Ca	456.92	143.06	261.14	156.34	341.27	107.15	354.41	121.69
Sc	0.62	0.75	0.45	0.25	0.5	0.17	0.97	0.83
Ti	2.84	13.12	0.83	1.94	1.94	4.68	0.93	2.13
V	3.13	4.48	1.09	0.61	1.54	2.79	1.18	0.82
Cr	0.97	2.84	0.55	0.63	7.28	54.15	0.43	0.28
Mn	15.61	59.38	1.15	2.04	5.59	6.33	9.71	11.55
Fe	627.9	1387.37	440.34	573.03	716.12	779.87	2124.01	2481.06
Co	0.19	0.44	0.06	0.14	0.16	0.31	0.04	0.07
Ni	1.19	0.98	0.91	0.89	1.07	0.95	0.97	0.58
Cu	0.88	1.43	2.03	5.31	0.98	1.68	0.67	1.36
Zn	0.79	1.43	0.52	0.62	0.95	1.08	1.46	2.53
Ga	3.28	5.52	1.14	1.24	1.36	1.34	1.31	1.11
As	1.18	0.98	1.9	2.34	6.95	10.28	4.86	4.73
Se	0.51	0.53	0.43	0.46	0.5	0.55	0.25	0.28
Rb	0.29	0.47	0.2	0.2	0.44	0.35	0.24	0.19
Sr	1.14	1.13	3.32	4.91	2.14	2.65	1.88	1.46
Y	0.22	0.45	0.16	0.94	0.07	0.07	0.21	0.24
Zr	0.32	0.74	3.4	18.57	14.37	46.95	12.45	43.53
Nb	0.02	0.05	0.19	0.95	0.11	0.25	0.3	0.76
Mo	0.02	0.05	0.03	0.06	0.09	0.22	0.1	0.14
Ag	0.03	0.03	0.12	0.74	0.12	0.28	0.02	0.02
Sn	0.24	0.1	0.11	0.07	0.16	0.21	0.34	1.61
Sb	0.36	0.33	0.9	1.23	8.37	32.69	0.7	1.21
Cs	0.01	0.02	0.03	0.04	0.07	0.09	0.02	0.03
Ba	3.63	8.07	3.91	4.88	29.75	82.05	3.34	5.86
La	0.08	0.22	0.02	0.06	0.05	0.11	0.03	0.04
Ce	0.16	0.37	0.06	0.18	0.09	0.17	0.1	0.13
Pr	0.03	0.07	0.01	0.02	0.01	0.03	0.01	0.01
Nd	0.1	0.29	0.04	0.1	0.05	0.1	0.04	0.06
Sm	0.03	0.07	0.02	0.13	0.02	0.03	0.01	0.02
Eu	0.01	0.02	0.02	0.11	0	0.01	0	0.01
Gd	0.03	0.08	0.04	0.31	0.01	0.02	0.02	0.02
Tb	0.01	0.01	0.01	0.05	0	0.01	0	0
Dy	0.04	0.07	0.03	0.21	0.01	0.02	0.03	0.04
Ho	0.01	0.01	0.01	0.03	0	0	0.01	0.01
Er	0.02	0.04	0.01	0.07	0.01	0.01	0.03	0.03
Tm	0	0.01	0	0.01	0	0	0.01	0.01
Yb	0.02	0.04	0.03	0.05	0.02	0.03	0.07	0.08
Lu	0	0.01	0	0.01	0	0.01	0.01	0.02
Hf	0.01	0.03	0.02	0.07	0.08	0.25	0.04	0.14
Ta	0	0.02	0	0	0	0	0	0
W	0.02	0.07	0.02	0.04	0.04	0.09	0.13	0.29
Au	0.14	1.03	0.01	0.01	0.12	0.89	0.02	0.14
Tl	0.01	0.01	0	0	0.01	0.01	0.01	0.01
Bi	0.3	2.69	0	0	0.01	0.02	0	0
Pb	0.24	0.81	0.08	0.19	0.47	0.96	1.24	5.4
Th	0.02	0.06	0	0.01	0.02	0.06	0	0
U	0.04	0.13	0.16	0.23	1.88	3.84	12.73	10.64
SA: South Asia
SC: South China
CAOB: Central Asia Orogenic Belt
YSO: Yanshan Orogenic Belt

## Sheet: element 4CDA
	SA		SC		CAOB		YSO
	AVERAGE	STDEV	AVERAGE	STDEV	AVERAGE	STDEV	AVERAGE	STDEV
Li	3.29	6.93	0.34	0.53	1.05	1.35	0.98	0.7
Be	0.32	0.3	0.83	0.7	2.41	2.02	1.29	0.99
Na	207.08	162.23	106.35	86.77	163.45	113.01	162.59	74.37
Mg	20.54	20.35	15.83	76.02	22.16	29.48	15.88	9.4
Ca	456.92	143.06	261.14	156.34	341.27	107.15	354.41	121.69
V	3.13	4.48	1.09	0.61	1.54	2.79	1.18	0.82
Mn	15.61	59.38	1.15	2.04	5.59	6.33	9.71	11.55
Fe	627.9	1387.37	440.34	573.03	716.12	779.87	2124.01	2481.06
Cu	0.88	1.43	2.03	5.31	0.98	1.68	0.67	1.36
Ga	3.28	5.52	1.14	1.24	1.36	1.34	1.31	1.11
Sr	1.14	1.13	3.32	4.91	2.14	2.65	1.88	1.46
Y	0.22	0.45	0.16	0.94	0.07	0.07	0.21	0.24
Zr	0.32	0.74	3.4	18.57	14.37	46.95	12.45	43.53
Sn	0.24	0.1	0.11	0.07	0.16	0.21	0.34	1.61
Sb	0.36	0.33	0.9	1.23	8.37	32.69	0.7	1.21
Cs	0.01	0.02	0.03	0.04	0.07	0.09	0.02	0.03
Ba	3.63	8.07	3.91	4.88	29.75	82.05	3.34	5.86
Pr	0.03	0.07	0.01	0.02	0.01	0.03	0.01	0.01
Pb	0.24	0.81	0.08	0.19	0.47	0.96	1.24	5.4
U	0.04	0.13	0.16	0.23	1.88	3.84	12.73	10.64
SA: South Asia
SC: South China
CAOB: Central Asia Orogenic Belt
YSO: Yanshan Orogenic Belt
